# Supplementary material for: Transcriptomic signatures across a critical sedimentation threshold in a major reef-building coral
Source: Front Physiol. 2024 Jun 11;15:1303681. doi: 10.3389/fphys.2024.1303681 (PMC11196755; doi:10.3389/fphys.2024.1303681)
Supplement: Supplementary file 1 [file Table1.XLSX]

## Sheet: Supplementary table legend
Supplementary table	Title	Description
S1	Acession Numbers	NCBI BioSample acession numbers for each transcriptomic sample. Each BioSample is associated with two Sequence Read Archive (SRA) entries that can be accessed through NCBI’s GenBank for data retrieval.
S2	Summary statistics of sequencing reads	Number of sequencing reads per sample reads generated per sample before and after quality filtering and trimming.
S3	UniProt reference database	Accession numbers and descriptions of genes includes in the reference BLAST database used for transcriptome annotation.
S4	Symbiodniaceae profiles	Read mapping statistics of sequencing reads per sample mapping against Symbiodiniaceae reference genomes used to infer Symbiodniaceae cladeabundances. These data were used to make supplementary figure 2.
S5	All genes identified as differentially expresssed	Statistically significant differentially expressed genes (DEGs) and their associated GO terms. B: biased estimator of log2 fold change.
S6	DEGs in discussion	Differentially expressed genes (DEGs) and their annotations specifically discussed in the manuscript.
S7	Gene ontologies (GO terms)	Enriched GO terms that were used to make figure 3 in the main manuscript.

## Sheet: S1 (Acession numbers)
Zone	Site	Sample ID – NCBI BioSample
I n n e r Z o n e	N1	D r y S e a s o n	2 – SAMN32359065	W e t S e a s o n	2 – SAMN32359081
	N1		3 – SAMN32359066		4 – SAMN32359082
	S1		10 – SAMN32359073		10 – SAMN32359089
	S1		R – SAMN32359074		S – SAMN32359090
	N2		5 – SAMN32359067		5 – SAMN32359083
	N2		7 – SAMN32359068		7 – SAMN32359084
	S2		16 – SAMN32359075		16 – SAMN32359091
	S2		17 – SAMN32359076		9 – SAMN32359092
O u t e r Z o n e	N3	D r y S e a s o n	14 – SAMN32359069	W e t S e a s o n	14 – SAMN32359085
	N3		22 – SAMN32359070		22 – SAMN32359086
	S3		19 – SAMN32359077		19 – SAMN32359093
	S3		23 – SAMN32359078		23 – SAMN32359094
	N4		24 – SAMN32359071		24 – SAMN32359087
	N4		25 – SAMN32359072		25 – SAMN32359088
	S4		12 – SAMN32359079		12 – SAMN32359095
	S4		15 – SAMN32359080		15 – SAMN32359096

## Sheet: S2 (Raw reads)
NCBI BioSample	Zone and Sample ID	Raw reads	After quality filtering
SAMN32359065	Inner Dry Site 1-2	1677544	1639752	Dropped from analysis due to low reads
SAMN32359076	Inner Dry Site 2-17	1839326	1801388	Dropped from analysis due to low reads
SAMN32359066	Inner Dry Site 1-3	21529320	21221446
SAMN32359067	Inner Dry Site 2-5	110249904	101711562
SAMN32359068	Inner Dry Site 2-7	194556420	189135246
SAMN32359069	Outer Dry Site 3-14	77842392	70817198
SAMN32359070	Outer Dry Site 3-22	56851798	51124592
SAMN32359071	Outer Dry Site 4-24	43066910	34519144
SAMN32359072	Outer Dry Site 4-25	53181282	46339302
SAMN32359073	Inner Dry Site 1-10	17979890	17607618
SAMN32359074	Inner Dry Site 1-R	75547156	74027422
SAMN32359075	Inner Dry Site 2-16	81349126	79941778
SAMN32359077	Outer Dry Site 3-19	43255370	35462388
SAMN32359078	Outer Dry Site 3-23	93838426	84324224
SAMN32359079	Outer Dry Site 4-12	86125318	77569616
SAMN32359080	Outer Dry Site 4-15	73747488	65258446
SAMN32359065	Inner Wet Site 1-2	85454110	77873466
SAMN32359082	Inner Wet Site 1-4	252798336	248041766
SAMN32359083	Inner Wet Site 2-5	152699488	143175638
SAMN32359084	Inner Wet Site 2-7	79541860	74751346
SAMN32359085	Outer Wet Site 3-14	131485206	110434010
SAMN32359086	Outer Wet Site 3-22	37772488	32157136
SAMN32359087	Outer Wet Site 4-24	51992732	46830640
SAMN32359088	Outer Wet Site 4-25	99544478	83386624
SAMN32359089	Inner Wet Site 1-10	39735210	36399002
SAMN32359090	Inner Wet Site 1-S	178065830	161060250
SAMN32359091	Inner Wet Site 2-16	55615464	52297914
SAMN32359092	Inner Wet Site 2-9	113027826	106505704
SAMN32359093	Outer Wet Site 3-19	107192784	75966168
SAMN32359094	Outer Wet Site 3-23	32223140	24512802
SAMN32359095	Outer Wet Site 4-12	95298442	79547268
SAMN32359096	Outer Wet Site 4-15	59042972	52846994

## Sheet: S3 (UniProt Reference Database)
Taxon	UniProt Accession	Protein
Cnidaria	STX3_ANESU	Delta-actitoxin-Avd2a
Cnidaria	ACTP2_ACTEQ	DELTA-actitoxin-Aeq1a
Cnidaria	ACTPC_ACTFR	DELTA-actitoxin-Afr1a
Cnidaria	ACTP2_STIHL	DELTA-stichotoxin-She4b
Cnidaria	NA1B_ANTXA	Delta-actitoxin-Axm1b
Cnidaria	AOSL_PLEHO	Allene oxide synthase-lipoxygenase protein
Cnidaria	K1B_BUNGR	Kappa-actitoxin-Bgr1a
Cnidaria	NA228_NEMVE	N.vectensis toxin 1 3
Cnidaria	GFP_AEQVI	Green fluorescent protein
Cnidaria	BDS2_ANTEL	Pi-actitoxin-Ael2b
Cnidaria	TMP2L_NEMVE	Transient receptor potential cation channel subfamily M member-like 2
Cnidaria	K1A_STIHL	Kappa-stichotoxin-She3a
Cnidaria	PA2_CONGI	Phospholipase A2 A2-actitoxin-Cgg2a
Cnidaria	AEQ2_AEQVI	Aequorin-2
Cnidaria	NA237_NEMVE	N.vectensis toxin 1 4
Cnidaria	LWA_ANTEL	LWamide neuropeptides
Cnidaria	A0A3M6TPB9_9CNID	3-oxoacyl-[acyl-carrier-protein] reductase
Cnidaria	A0A3M6U464_9CNID	3-hydroxyacyl-[acyl-carrier-protein] dehydratase
Cnidaria	A0A3M6UY10_9CNID	3-oxoacyl-[acyl-carrier-protein] reductase
Cnidaria	T2MII0_HYDVU	Acyl-CoA retinol O-fatty-acyltransferase (Fragment)
Cnidaria	A0A2B4SJY3_STYPI	3-oxoacyl-[acyl-carrier-protein] reductase
Cnidaria	A0A2B4RY01_STYPI	Acyl-CoA retinol O-fatty-acyltransferase
Cnidaria	A0A2B4T0K7_STYPI	3-oxoacyl-[acyl-carrier-protein] reductase
Cnidaria	A0A2B4T056_STYPI	3-oxoacyl-[acyl-carrier-protein] reductase
Cnidaria	A0A3M6TNL0_9CNID	Hormone-sensitive lipase
Cnidaria	A7SAD0_NEMVE	Hormone-sensitive lipase (Fragment)
Cnidaria	L8B4Z0_9CNID	MutS-like protein (Fragment)
Cnidaria	W0SD21_9CNID	Cytochrome c oxidase subunit 1 (Fragment)
Cnidaria	A0A2U8ZU31_9CNID	Cytochrome c oxidase subunit 1 (Fragment)
Cnidaria	L8B1Q1_9CNID	MutS-like protein (Fragment)
Cnidaria	A0A6B9LVM3_9CNID	NADH-ubiquinone oxidoreductase chain 5
Cnidaria	L8B5R2_9CNID	Cytochrome c oxidase subunit 1 (Fragment)
Cnidaria	L0I9D4_9CNID	Calmodulin (Fragment)
Cnidaria	A0A0A7C3X1_9CNID	NADH-ubiquinone oxidoreductase chain 1 (Fragment)
Cnidaria	A0A3Q9SYW3_9CNID	Cytochrome c oxidase subunit 1 (Fragment)
Cnidaria	A0A3Q9SZF9_9CNID	Cytochrome c oxidase subunit 1 (Fragment)
Cnidaria	Q6SS09_9CNID	Cytochrome c oxidase subunit 1 (Fragment)
Cnidaria	L0I729_9CNID	Calmodulin (Fragment)
Cnidaria	A0A2U9QLL7_9CNID	MutS-like protein (Fragment)
Cnidaria	A0A6B9M302_9CNID	NADH-ubiquinone oxidoreductase chain 4
Cnidaria	C6FI26_9CNID	Elongation factor 1-alpha (Fragment)
Cnidaria	A0A089PNZ4_9CNID	Cytochrome c oxidase subunit 1 (Fragment)
Cnidaria	D8WVZ9_9CNID	Cytochrome c oxidase subunit 1 (Fragment)
Cnidaria	D3IUG2_9CNID	NADH dehydrogenase subunit 1 (Fragment)
Cnidaria	I6LI69_AMPCM	Cytochrome b
Cnidaria	T2L1W5_HORDI	ATP synthase F0 subunit 8
Cnidaria	W6AP68_9CNID	MutS-like protein (Fragment)
Cnidaria	A0A4D6C8Z4_9CNID	ATP synthase subunit a
Cnidaria	L8B4Z8_9CNID	MutS-like protein (Fragment)
Cnidaria	A0A141GEL0_9CNID	MutS-like protein (Fragment)
Cnidaria	Q4VIH4_9CNID	Cytochrome c oxidase subunit 1 (Fragment)
Cnidaria	A0A0P0LYA0_METSE	Cytochrome c oxidase subunit 3 (Fragment)
Cnidaria	A0A0E3DEE2_9CNID	ATP synthase subunit 6 (Fragment)
Cnidaria	G9ISG0_CYACP	Cytochrome c oxidase subunit 1
Cnidaria	A0A1I9Q6S1_9CNID	Cytochrome c oxidase subunit 1 (Fragment)
Cnidaria	D8V210_9CNID	Cytochrome c oxidase subunit 1 (Fragment)
Cnidaria	G9ISB7_CASAN	Cytochrome c oxidase subunit 2
Cnidaria	A0A481N002_9CNID	Cytochrome b
Cnidaria	A0A059WLV1_9CNID	Cytochrome c oxidase subunit 3 (Fragment)
Cnidaria	A0A140IL76_9CNID	Cytochrome c oxidase subunit 1 (Fragment)
Cnidaria	A0A3T0NKX6_9CNID	Cytochrome c oxidase subunit 1 (Fragment)
Cnidaria	A0A3Q9STB5_9CNID	Cytochrome c oxidase subunit 1 (Fragment)
Cnidaria	L8B523_9CNID	MutS-like protein (Fragment)
Cnidaria	A0A513PXE1_9CNID	Cytochrome c oxidase subunit 1 (Fragment)
Cnidaria	A0A059UHE7_SIDSI	BMP2/4 (Fragment)
Cnidaria	A0A345D0G0_9CNID	NADH:ubiquinone reductase (H(+)-translocating) (Fragment)
Cnidaria	L8B5X2_9CNID	Cytochrome c oxidase subunit 1 (Fragment)
Cnidaria	A7K790_9CNID	MutS-like protein (Fragment)
Cnidaria	A0A089NB69_9CNID	ATP synthase subunit 6 (Fragment)
Cnidaria	A0A219XRV6_CYACP	Serine protease 3 (Fragment)
Cnidaria	A0A1W6C7E2_9CNID	Cytochrome c oxidase subunit II (Fragment)
Cnidaria	W8DS53_9CNID	MutS-like protein (Fragment)
Cnidaria	Q9MKN3_CASAN	Cytochrome c oxidase subunit 1 (Fragment)
Cnidaria	A0A0B5AHB0_9CNID	MutS-like protein (Fragment)
Cnidaria	A0A2H4N8W2_9CNID	Cytochrome c oxidase subunit 1 (Fragment)
Cnidaria	A0A6C0WVD0_ACTEQ	RAD52 motif-containing protein 1
Cnidaria	A0A6C0WVH9_ACTEQ	Putative pachytene checkpoint protein 2
Cnidaria	K9LWT4_9CNID	Cytochrome c oxidase subunit 1 (Fragment)
Cnidaria	W6D6V3_9CNID	NADH-ubiquinone oxidoreductase chain 4L (Fragment)
Cnidaria	L8B5C4_9CNID	Cytochrome c oxidase subunit 1 (Fragment)
Cnidaria	B5MFX2_9CNID	Beta tubulin (Fragment)
Cnidaria	G9ISC2_CASAN	NADH-ubiquinone oxidoreductase chain 5
Cnidaria	Q8HGP5_9CNID	NADH-ubiquinone oxidoreductase chain 6 (Fragment)
Cnidaria	Q32VZ2_9CNID	Calmodulin (Fragment)
Cnidaria	Q5TLG6_9CNID	Fluorescent protein Dronpa
Cnidaria	W0S902_9CNID	NADH-ubiquinone oxidoreductase chain 5 (Fragment)
Cnidaria	J7Q2L1_9CNID	Cytochrome c oxidase subunit 1 (Fragment)
Cnidaria	A0A4D6C6E3_9CNID	Cytochrome c oxidase subunit 2
Cnidaria	A0A0H5BIE8_9CNID	Cytochrome c oxidase subunit 1
Cnidaria	Q17314_CYACP	Sodium channel protein
Cnidaria	K9ZSX1_9CNID	Cytochrome c oxidase subunit 1 (Fragment)
Cnidaria	Q85PV7_9CNID	MutS-like protein (Fragment)
Cnidaria	F1C6H4_9CNID	Histone H3 (Fragment)
Cnidaria	A0A481MZX0_9CNID	ATP synthase subunit a
Cnidaria	D1FV65_9CNID	NADH-ubiquinone oxidoreductase chain 6 (Fragment)
Cnidaria	Q6VYJ9_CASAN	Cytochrome c oxidase subunit 1 (Fragment)
Cnidaria	A0A515KYW0_9CNID	Cytochrome c oxidase subunit 1 (Fragment)
Cnidaria	H6BF88_METSE	Cytochrome c oxidase subunit 3 (Fragment)
Cnidaria	A0A0U2E4A3_9CNID	ATP synthase F0 subunit 8
Cnidaria	Q196I3_SIDRA	NADH dehydrogenase subunit 4L
Cnidaria	G9ISF8_CYACP	DNA-directed DNA polymerase (Fragment)
Cnidaria	U5N334_9CNID	MutS-like protein (Fragment)
Cnidaria	Q1ALA6_9CNID	Calmodulin (Fragment)
Cnidaria	A0A0A7C4J2_9CNID	Translation elongation factor-1 alpha (Fragment)
Cnidaria	A0A2Z2Q5F2_9CNID	Cytochrome c oxidase subunit 1 (Fragment)
Cnidaria	U5KG88_9CNID	Cytochrome c oxidase subunit 1 (Fragment)
Cnidaria	A0A059UDN3_9CNID	BMP2/4 (Fragment)
Cnidaria	A0A059UDE1_SIDRA	Carbonic anhydrase (Fragment)
Cnidaria	A0A0R7MHV7_CYACP	Serine proteinase inhibitor
Cnidaria	G9ISU9_9CNID	ATP synthase subunit a
Cnidaria	G9ISU7_9CNID	Cytochrome c oxidase subunit 2
Cnidaria	Q196I5_SIDRA	Cytochrome c oxidase subunit 3
Cnidaria	T1RUS8_9CNID	Cytochrome c oxidase subunit 1 (Fragment)
Cnidaria	D0PX98_9CNID	Cytochrome oxidase b (Fragment)
Cnidaria	A0A060PSN2_9CNID	Cytochrome c oxidase subunit 1 (Fragment)
Cnidaria	A0A223DN44_9CNID	Cytochrome c oxidase subunit I (Fragment)
Cnidaria	A0A4P8EUQ0_9CNID	Cytochrome c oxidase subunit 1 (Fragment)
Cnidaria	I6UAG3_9CNID	MutS-like protein (Fragment)
Cnidaria	U5N0T3_9CNID	NADH-ubiquinone oxidoreductase chain 6 (Fragment)
Cnidaria	A0A6B9M0Q7_9CNID	NADH dehydrogenase subunit 4L
Cnidaria	A0A172QFV4_9CNID	Cytochrome c oxidase subunit 3 (Fragment)
Cnidaria	U5N0S5_9CNID	NADH-ubiquinone oxidoreductase chain 6 (Fragment)
Cnidaria	G9ISF9_CYACP	Orf314
Cnidaria	A0A0U2E2Y7_9CNID	Homing endonuclease
Cnidaria	W6APY0_9CNID	NADH dehydrogenase subunit 4L (Fragment)
Cnidaria	A0A0U2E1P1_9CNID	NADH-ubiquinone oxidoreductase chain 6
Cnidaria	U5N3B9_9CNID	NADH-ubiquinone oxidoreductase chain 6 (Fragment)
Cnidaria	T1YSN2_9CNID	Histone H3 (Fragment)
Cnidaria	U5JEB1_CASAN	Cytochrome c oxidase subunit 1 (Fragment)
Cnidaria	A0A6M4RGL7_9CNID	NADH dehydrogenase subunit 2
Cnidaria	A0A1I9Q6R7_9CNID	Cytochrome c oxidase subunit 1 (Fragment)
Cnidaria	A0A142BZ77_9CNID	Mut-S-like protein (Fragment)
Cnidaria	A0A1W5RYH7_9CNID	Cytochrome c oxidase subunit 1 (Fragment)
Cnidaria	A0A481ZKM8_9CNID	Cytochrome c oxidase subunit 1 (Fragment)
Cnidaria	L8B575_9CNID	MutS-like protein (Fragment)
Cnidaria	A0A060PLH0_9CNID	Cytochrome c oxidase subunit 1 (Fragment)
Cnidaria	A0A3Q9SVC2_9CNID	Cytochrome c oxidase subunit 1 (Fragment)
Cnidaria	Q85PZ9_9CNID	NADH-ubiquinone oxidoreductase chain 6 (Fragment)
Cnidaria	F1C6A5_9CNID	Cytochrome c oxidase subunit 1 (Fragment)
Cnidaria	W6D6U8_9CNID	MutS (Fragment)
Cnidaria	A0A089PPA5_9CNID	Cytochrome c oxidase subunit 1 (Fragment)
Cnidaria	W6D6W0_9CNID	MutS (Fragment)
Cnidaria	A0A0S2IB26_9CNID	NADH-ubiquinone oxidoreductase chain 5 (Fragment)
Cnidaria	A0A0U2E1K7_9CNID	NADH-ubiquinone oxidoreductase chain 1
Cnidaria	A0A679PN56_CASXA	Toxin b (Fragment)
Cnidaria	G9ISH0_CYACP	NADH-ubiquinone oxidoreductase chain 1
Cnidaria	Q1ALB0_9CNID	Cytochrome c oxidase subunit 1 (Fragment)
Cnidaria	A0A6M4RKF6_9CNID	NADH dehydrogenase subunit 5 (Fragment)
Cnidaria	A0A222UC00_9CNID	NADH-ubiquinone oxidoreductase chain 6 (Fragment)
Cnidaria	A0A223DN47_9CNID	Cytochrome c oxidase subunit I (Fragment)
Cnidaria	K4PAP7_9CNID	Cytochrome c oxidase subunit 1 (Fragment)
Cnidaria	R4MS09_STOME	Cytochrome c oxidase subunit 1 (Fragment)
Cnidaria	A0A6B9M6I5_9CNID	Cytochrome c oxidase subunit 1
Cnidaria	A0A6B9LU33_9CNID	ATP synthase subunit a
Cnidaria	A0A3G3LM99_ACTEQ	ATP synthase F0 subunit 8
Cnidaria	A0A3G3LM40_ACTEQ	Cytochrome c oxidase subunit 2
Cnidaria	A0A059U8B8_9CNID	BMP2/4 (Fragment)
Cnidaria	G9ISG1_CYACP	Cytochrome c oxidase subunit 2
Cnidaria	A0A6M4RHP2_9CNID	NADH dehydrogenase subunit 1 (Fragment)
Cnidaria	A0A1I9Q6M8_9CNID	Cytochrome c oxidase subunit 1 (Fragment)
Cnidaria	Q32VX3_9CNID	Cytochrome c oxidase subunit 1 (Fragment)
Cnidaria	A0A172QFW5_9CNID	Calmodulin (Fragment)
Cnidaria	A0A0F7RSR6_9CNID	MutS-like protein (Fragment)
Cnidaria	T2L2V0_HORDI	ATP synthase subunit a
Cnidaria	T2L0U1_HORDI	NADH dehydrogenase subunit 4L
Cnidaria	A1YHS3_9CNID	Cathepsin L (Fragment)
Cnidaria	R9Z0X2_9CNID	Cytochrome c oxidase subunit 1 (Fragment)
Cnidaria	A0A0H5AY14_9CNID	NADH-ubiquinone oxidoreductase chain 1
Cnidaria	W6AQX4_9CNID	MutS-like protein (Fragment)
Cnidaria	A0A059UD25_SIDRA	Complex III subunit 3 (Fragment)
Cnidaria	Q6VYL9_CASAN	Cytochrome c oxidase subunit 1 (Fragment)
Cnidaria	G9ISC6_CASAN	NADH-ubiquinone oxidoreductase chain 1
Cnidaria	Q6VYL7_CASAN	Cytochrome c oxidase subunit 1 (Fragment)
Cnidaria	A7LGK4_9CNID	Cytochrome c oxidase subunit 1 (Fragment)
Cnidaria	Q6VYL1_CASAN	Cytochrome c oxidase subunit 1 (Fragment)
Cnidaria	Q85Q13_9CNID	NADH-ubiquinone oxidoreductase chain 6 (Fragment)
Cnidaria	A0A141GEN8_9CNID	Cytochrome c oxidase subunit 1 (Fragment)
Cnidaria	E0WVG6_9CNID	Cytochrome c oxidase subunit 1 (Fragment)
Cnidaria	D8WVZ8_9CNID	Cytochrome oxidase subunit II (Fragment)
Cnidaria	T2FE31_9CNID	MutS-like protein (Fragment)
Cnidaria	I6LI61_AMPCM	Cytochrome c oxidase subunit 1
Cnidaria	A0A1W6RZA9_9CNID	Uncharacterized protein (Fragment)
Cnidaria	T2L182_HORDI	Cytochrome c oxidase subunit 2
Cnidaria	I6UJB9_9CNID	MutS-like protein (Fragment)
Cnidaria	A1IM06_9CNID	Cytochrome b (Fragment)
Cnidaria	G9ISG5_CYACP	NADH:ubiquinone reductase (H(+)-translocating)
Cnidaria	B5MFW4_9CNID	Cytochrome b (Fragment)
Cnidaria	A0A2Z5VID4_CASAN	Cytochrome c oxidase subunit 1 (Fragment)
Cnidaria	J7Q620_9CNID	Cytochrome c oxidase subunit 1 (Fragment)
Cnidaria	D8X0A2_STIGI	Cytochrome c oxidase subunit 3 (Fragment)
Cnidaria	A0A291EUA4_CHRCL	Cytochrome c oxidase subunit 1 (Fragment)
Cnidaria	F1C6N4_9CNID	Histone H3 (Fragment)
Cnidaria	A0A5H2QBF0_9CNID	Cytochrome c oxidase subunit 1 (Fragment)
Cnidaria	Q3KTX8_9CNID	Cytochrome c oxidase subunit 1 (Fragment)
Cnidaria	A0A3Q9FFS5_9CNID	NADH:ubiquinone reductase (H(+)-translocating) (Fragment)
Cnidaria	U5KGK5_9CNID	Cytochrome c oxidase subunit 1 (Fragment)
Cnidaria	Q2EZ59_SIDRA	NADH-ubiquinone oxidoreductase chain 1 (Fragment)
Cnidaria	A0A089PP66_9CNID	Cytochrome c oxidase subunit 1 (Fragment)
Cnidaria	A0A1P8STI0_9CNID	Cytochrome c oxidase subunit 1 (Fragment)
Cnidaria	A0A089NDR6_9CNID	Uncharacterized protein (Fragment)
Cnidaria	A0A291NWL1_9CNID	MutS-like protein (Fragment)
Cnidaria	A0A1I9Q6P5_9CNID	Cytochrome c oxidase subunit 1 (Fragment)
Cnidaria	Q32W17_9CNID	Calmodulin (Fragment)
Cnidaria	A0A2H4N849_CASAN	Cytochrome c oxidase subunit 1 (Fragment)
Cnidaria	Q6VYL6_CASAN	Cytochrome c oxidase subunit 1 (Fragment)
Cnidaria	U6E4W0_CASAN	Cytochrome c oxidase subunit 1 (Fragment)
Cnidaria	A0A481MZV3_9CNID	Cytochrome c oxidase subunit 3
Cnidaria	B5MFT7_9CNID	Cytochrome b (Fragment)
Cnidaria	Q6VYK0_CASAN	Cytochrome c oxidase subunit 1 (Fragment)
Cnidaria	L0L354_9CNID	NADH-ubiquinone oxidoreductase chain 6 (Fragment)
Cnidaria	K9ZUH2_9CNID	MutS-like protein (Fragment)
Cnidaria	A0A0B6VII9_9CNID	Cytochrome c oxidase subunit 1 (Fragment)
Cnidaria	W6D718_9CNID	MutS (Fragment)
Cnidaria	G9ISG3_CYACP	ATP synthase subunit a
Cnidaria	A0A059UGT5_9CNID	Complex III subunit 3 (Fragment)
Cnidaria	A0A219XS08_CYACP	Serine protease 1 (Fragment)
Cnidaria	A0A0U2E3B8_9CNID	Cytochrome c oxidase subunit 3
Cnidaria	G9ISG7_CYACP	NADH-ubiquinone oxidoreductase chain 6
Cnidaria	G9ISC4_CASAN	NADH-ubiquinone oxidoreductase chain 3
Cnidaria	A0A1I9Q6M5_9CNID	Cytochrome c oxidase subunit 1 (Fragment)
Cnidaria	A0A125R5L2_9CNID	Cytochrome c oxidase subunit 1 (Fragment)
Cnidaria	O03157_9CNID	Cytochrome c oxidase subunit 1 (Fragment)
Cnidaria	A0A3Q9SYS6_9CNID	Cytochrome c oxidase subunit 1 (Fragment)
Cnidaria	A0A6C0WWP6_ACTEQ	Acrorhagin 1
Cnidaria	C1IIV8_9CNID	Cytochrome c oxidase subunit 1 (Fragment)
Cnidaria	A0A0H5B174_9CNID	Orf2 protein
Cnidaria	A0A0B5AFZ6_9CNID	MutS-like protein (Fragment)
Cnidaria	O02038_CYACP	Voltage-dependent L-type calcium channel subunit alpha
Cnidaria	Q196J2_SIDRA	NADH-ubiquinone oxidoreductase chain 5
Cnidaria	A7K789_9CNID	MutS-like protein (Fragment)
Cnidaria	Q196I4_SIDRA	Cytochrome c oxidase subunit 2
Cnidaria	T1RUS5_9CNID	Cytochrome c oxidase subunit 1 (Fragment)
Cnidaria	G9ISB8_CASAN	ATP synthase F0 subunit 8
Cnidaria	G9ISC0_CASAN	Cytochrome c oxidase subunit 3
Cnidaria	R4N496_STOME	Cytochrome c oxidase subunit 1 (Fragment)
Cnidaria	A0A0M1QF44_9CNID	Cytochrome c oxidase subunit 1 (Fragment)
Cnidaria	A0A2U8JGB1_9CNID	Cytochrome c oxidase subunit 1 (Fragment)
Cnidaria	A0A2U8JGB5_9CNID	Cytochrome c oxidase subunit 1 (Fragment)
Cnidaria	A1IM05_9CNID	Cytochrome b (Fragment)
Cnidaria	A0A3T0NKW9_9CNID	Cytochrome c oxidase subunit 1 (Fragment)
Cnidaria	W6AP01_9CNID	MutS-like protein (Fragment)
Cnidaria	D3IU90_9CNID	Cytochrome c oxidase subunit 1 (Fragment)
Cnidaria	A0S7Z6_9CNID	NADH:ubiquinone reductase (H(+)-translocating) (Fragment)
Cnidaria	E0WVL2_9CNID	Cytochrome c oxidase subunit 1 (Fragment)
Cnidaria	W5REU9_9CNID	MutS-like protein (Fragment)
Cnidaria	W6AZJ6_9CNID	MutS-like protein (Fragment)
Cnidaria	I6LI65_AMPCM	Cytochrome c oxidase subunit 2
Cnidaria	D8V1Y0_9CNID	Cytochrome c oxidase subunit 1 (Fragment)
Cnidaria	D8V1W8_9CNID	Cytochrome c oxidase subunit 1 (Fragment)
Cnidaria	L8B1W5_9CNID	MutS-like protein (Fragment)
Cnidaria	A0A0H5BIB6_9CNID	Cytochrome c oxidase subunit II
Cnidaria	I6TGW1_9CNID	MutS-like protein (Fragment)
Cnidaria	A0A0S2IBG4_9CNID	NADH-ubiquinone oxidoreductase chain 4
Cnidaria	A0A3G3G4J9_9CNID	Cytochrome c oxidase subunit 1 (Fragment)
Cnidaria	A0A6M4RHG5_9CNID	NADH dehydrogenase subunit 4 (Fragment)
Cnidaria	A0A173G4H4_9CNID	MutS-like protein (Fragment)
Cnidaria	U5XJV2_9CNID	Uncharacterized protein (Fragment)
Cnidaria	G9ISG6_CYACP	NADH-ubiquinone oxidoreductase chain 5
Cnidaria	G9ISV1_9CNID	NADH:ubiquinone reductase (H(+)-translocating)
Cnidaria	A0A075DD89_CYACP	Xenotropic and polytropic retrovirus receptor
Cnidaria	A0A089N9K3_9CNID	Cytochrome c oxidase subunit 1 (Fragment)
Cnidaria	V5NR19_9CNID	Uncharacterized protein (Fragment)
Cnidaria	A0A481ZK83_9CNID	Cytochrome c oxidase subunit 1 (Fragment)
Cnidaria	A0A6M4RGM8_9CNID	ATP synthase F0 subunit 6 (Fragment)
Cnidaria	A0A222UC27_9CNID	Cytochrome c oxidase subunit 1 (Fragment)
Cnidaria	B3G4V3_9CNID	Calmodulin (Fragment)
Cnidaria	A9X3I1_9CNID	MutS-like protein (Fragment)
Cnidaria	L8B4Y3_9CNID	MutS-like protein (Fragment)
Cnidaria	A0A3G3LM80_ACTEQ	Cytochrome c oxidase subunit 3 (Fragment)
Cnidaria	B3FMY2_9CNID	Cytochrome oxidase subunit III (Fragment)
Cnidaria	W6D738_9CNID	NADH-ubiquinone oxidoreductase chain 4L (Fragment)
Cnidaria	Q9XYT6_CASXA	Scox-2 homeodomain protein (Fragment)
Cnidaria	A0A0A1E4D6_SIDRA	Cytochrome c oxidase subunit 1 (Fragment)
Cnidaria	R9VY32_9CNID	Cytochrome c oxidase subunit 1 (Fragment)
Cnidaria	O44222_CYACP	Voltage-gated calcium channel beta subunit
Cnidaria	A0A481ZK44_9CNID	Cytochrome c oxidase subunit 1 (Fragment)
Cnidaria	Q6B4B3_9CNID	MutS-like protein (Fragment)
Cnidaria	A0A0M3KL34_STIGI	Blue chromoprotein, sgBP
Cnidaria	A0A191B551_STIGI	Cytochrome c oxidase subunit 3 (Fragment)
Cnidaria	A0A1Z4F5Y7_DANHO	Cytochrome c oxidase subunit 1 (Fragment)
Cnidaria	A0A6C0WWH6_ACTEQ	Meiotic nuclear division protein 1 homolog (Fragment)
Cnidaria	A0A6C0WVM3_ACTEQ	DNA helicase
Cnidaria	A0A0H5B3E1_9CNID	Cytochrome c oxidase subunit 1
Cnidaria	A0A6B9XLD7_CASXA	Cytochrome c oxidase subunit 1 (Fragment)
Cnidaria	A0A059U7P8_SIDRA	Complex III subunit 3 (Fragment)
Cnidaria	A0A2U8U5E4_9CNID	Cytochrome c oxidase subunit 1 (Fragment)
Cnidaria	K4P7S4_9CNID	Cytochrome c oxidase subunit 1 (Fragment)
Cnidaria	A0A0U2E3I6_9CNID	NADH-ubiquinone oxidoreductase chain 3
Cnidaria	V5NS08_9CNID	Uncharacterized protein (Fragment)
Cnidaria	B3EZK6_CYACP	Ribosomal protein S5 (Fragment)
Cnidaria	G9ISB9_CASAN	ATP synthase subunit a
Cnidaria	Q1ALA7_9CNID	Calmodulin (Fragment)
Cnidaria	A0A060PI23_9CNID	Cytochrome c oxidase subunit 1 (Fragment)
Cnidaria	W6D7U3_9CNID	MutS (Fragment)
Cnidaria	A0A2H4N8Q6_STOME	Cytochrome c oxidase subunit 1 (Fragment)
Cnidaria	W6D779_9CNID	MutS (Fragment)
Cnidaria	Q68KQ5_9CNID	NADH:ubiquinone reductase (H(+)-translocating) (Fragment)
Cnidaria	A0A3G1UQ87_9CNID	Cytochrome c oxidase subunit 1 (Fragment)
Cnidaria	A0A0H5B3F6_9CNID	Orf3 protein
Cnidaria	A0A0U2E1L9_9CNID	NADH:ubiquinone reductase (H(+)-translocating)
Cnidaria	A0A345D0E0_9CNID	NADH:ubiquinone reductase (H(+)-translocating) (Fragment)
Cnidaria	Q9XYT7_CASXA	Scox-3 homeodomain protein (Fragment)
Cnidaria	A0A059UBX1_9CNID	Beta-tubulin (Fragment)
Cnidaria	D6R277_9CNID	Cytochrome c oxidase subunit 1 (Fragment)
Cnidaria	D8V1U3_9CNID	Cytochrome c oxidase subunit 1 (Fragment)
Cnidaria	A0A0U2E1N8_9CNID	Cytochrome c oxidase subunit 2
Cnidaria	Q32W15_9CNID	Calmodulin (Fragment)
Cnidaria	Q1ALA9_9CNID	Cytochrome c oxidase subunit 1 (Fragment)
Cnidaria	J7Q2J4_9CNID	Cytochrome c oxidase subunit 1 (Fragment)
Cnidaria	K9LZL8_9CNID	Cytochrome c oxidase subunit 1 (Fragment)
Cnidaria	A0S7U1_9CNID	MutS-like protein (Fragment)
Cnidaria	C6FI03_9CNID	Elongation factor 1-alpha (Fragment)
Cnidaria	A0A291NWM0_9CNID	MutS-like protein (Fragment)
Cnidaria	A0A0N7J5T3_9CNID	Cytochrome c oxidase subunit 3 (Fragment)
Cnidaria	A0A2U8U3C9_9CNID	ATP synthase subunit a (Fragment)
Cnidaria	E1U629_9CNID	Cytochrome c oxidase subunit 3 (Fragment)
Cnidaria	A1ILZ9_9CNID	Cytochrome c oxidase subunit 1 (Fragment)
Cnidaria	L8B5V1_9CNID	Cytochrome c oxidase subunit 1 (Fragment)
Cnidaria	A0A223FWV4_9CNID	MutS-like protein (Fragment)
Cnidaria	A0A2S1TXI8_9CNID	MutS (Fragment)
Cnidaria	A0A6B9XHR5_CASXA	Cytochrome c oxidase subunit 1 (Fragment)
Cnidaria	A0A059UH62_SIDSI	Carbonic anhydrase (Fragment)
Cnidaria	G9ISG2_CYACP	ATP synthase F0 subunit 8
Cnidaria	A0A1I9Q6Q1_9CNID	Cytochrome c oxidase subunit 1 (Fragment)
Cnidaria	A0A1I9Q6U1_9CNID	Cytochrome c oxidase subunit 1 (Fragment)
Cnidaria	L8B2B7_9CNID	Cytochrome c oxidase subunit 1 (Fragment)
Cnidaria	A0A6B9M6N2_9CNID	Cytochrome c oxidase subunit 3
Cnidaria	A0A6B9M4R2_9CNID	NADH-ubiquinone oxidoreductase chain 4
Cnidaria	A0A1W5S3Z9_9CNID	Cytochrome c oxidase subunit 1 (Fragment)
Cnidaria	Q85PU0_9CNID	MutS-like protein (Fragment)
Cnidaria	U5MZL8_9CNID	MutS-like protein (Fragment)
Cnidaria	B6DC06_9CNID	PaxC (Fragment)
Cnidaria	U5KG28_9CNID	Cytochrome c oxidase subunit 1 (Fragment)
Cnidaria	A0A1I9HLP0_STIGI	Cytochrome c oxidase subunit 3 (Fragment)
Cnidaria	A0A3T0NKY8_9CNID	Cytochrome c oxidase subunit 1 (Fragment)
Cnidaria	A0A0C5G3H5_9CNID	Cytochrome c oxidase subunit 1 (Fragment)
Cnidaria	W6APK6_9CNID	MutS-like protein (Fragment)
Cnidaria	A0A2D0W596_9CNID	Cytochrome b (Fragment)
Cnidaria	A0A191B571_9CNID	Cytochrome c oxidase subunit 3 (Fragment)
Cnidaria	V5NRE3_9CNID	NADH dehydrogenase subunit 5 (Fragment)
Cnidaria	G9ISH2_CYACP	Cytochrome b (Fragment)
Cnidaria	A0A089N987_9CNID	Cytochrome c oxidase subunit 1 (Fragment)
Cnidaria	A0A6M4RN55_9CNID	Cytochrome c oxidase subunit III (Fragment)
Cnidaria	A0A6M4RN52_9CNID	NADH dehydrogenase subunit 4L (Fragment)
Cnidaria	Q32VX1_9CNID	Cytochrome c oxidase subunit 1 (Fragment)
Cnidaria	A0A6M4RJP2_9CNID	NADH dehydrogenase subunit 6
Cnidaria	Q32VX2_9CNID	Cytochrome c oxidase subunit 1 (Fragment)
Cnidaria	K9LWE1_9CNID	Cytochrome c oxidase subunit 1 (Fragment)
Cnidaria	A0A2Z2Q938_9CNID	Cytochrome oxidase subunit II (Fragment)
Cnidaria	B5MFM9_9CNID	Cytochrome c oxidase subunit 1 (Fragment)
Cnidaria	W6D7Z3_9CNID	NADH dehydrogenase subunit 4L (Fragment)
Cnidaria	A0A2S1YE82_9CNID	Cytochrome c oxidase subunit 1 (Fragment)
Cnidaria	A0A5K6WD53_9CNID	MutS-like protein (Fragment)
Cnidaria	A0A0H5B167_9CNID	NADH:ubiquinone reductase (H(+)-translocating)
Cnidaria	C6FI01_9CNID	Elongation factor 1-alpha (Fragment)
Cnidaria	A0A6B9LW87_9CNID	NADH-ubiquinone oxidoreductase chain 6
Cnidaria	A0A3G3BU77_9CNID	Cytochrome c oxidase subunit 1 (Fragment)
Cnidaria	A0A0A7C2X9_9CNID	NADH dehydrogenase subunit 3 (Fragment)
Cnidaria	A0A223HCB9_STIGI	Cytochrome c oxidase subunit 3 (Fragment)
Cnidaria	A0A089ND92_9CNID	Cytochrome c oxidase subunit 1 (Fragment)
Cnidaria	A0A059UBS6_9CNID	Complex III subunit 3 (Fragment)
Cnidaria	A0A1P8STG3_9CNID	Cytochrome c oxidase subunit 1 (Fragment)
Cnidaria	U5KAK6_9CNID	Cytochrome c oxidase subunit 1 (Fragment)
Cnidaria	Q196J0_SIDRA	Cytochrome b
Cnidaria	D3GCD3_9CNID	MutS-like protein (Fragment)
Cnidaria	A0A0S2IAR1_9CNID	Cytochrome b
Cnidaria	G9ISC7_CASAN	NADH-ubiquinone oxidoreductase chain 4
Cnidaria	Q6VYL2_CASAN	Cytochrome c oxidase subunit 1 (Fragment)
Cnidaria	A0A481MZX3_9CNID	Cytochrome c oxidase subunit 2
Cnidaria	W6D773_9CNID	NADH-ubiquinone oxidoreductase chain 4L (Fragment)
Cnidaria	D7UT08_CASAN	Cytochrome c oxidase subunit 1 (Fragment)
Cnidaria	A0A0E4FN76_9CNID	Cytochrome c oxidase subunit 1
Cnidaria	A0A0H5AY25_9CNID	Orf4 protein
Cnidaria	T1YT83_9CNID	Cytochrome c oxidase subunit 1 (Fragment)
Cnidaria	A0A140IL80_9CNID	Cytochrome c oxidase subunit 1 (Fragment)
Cnidaria	A0A0C5GA12_9CNID	Cytochrome c oxidase subunit 1 (Fragment)
Cnidaria	A0A2S1YE12_9CNID	MutS (Fragment)
Cnidaria	B6DC05_9CNID	PaxC (Fragment)
Cnidaria	A0A3Q9SYV1_9CNID	Cytochrome c oxidase subunit 1 (Fragment)
Cnidaria	Q6B4D3_9CNID	MutS-like protein (Fragment)
Cnidaria	Q6WUY9_9CNID	MutS-like protein (Fragment)
Cnidaria	A0A513PXE6_9CNID	Cytochrome c oxidase subunit 1 (Fragment)
Cnidaria	Q6QNX9_9CNID	G-protein coupled receptor (Fragment)
Cnidaria	A0A375AT48_9CNID	Cytochrome c oxidase subunit 1 (Fragment)
Cnidaria	D8WW29_9CNID	MutS-like protein (Fragment)
Cnidaria	A0A059WLZ8_9CNID	Cytochrome c oxidase subunit 3 (Fragment)
Cnidaria	A0A059U829_9CNID	Carbonic anhydrase (Fragment)
Cnidaria	A0A0A1DZD1_SIDRA	Beta-tubulin (Fragment)
Cnidaria	A0A345D0E1_9CNID	NADH-ubiquinone oxidoreductase chain 3 (Fragment)
Cnidaria	A0S7W0_9CNID	MutS-like protein (Fragment)
Cnidaria	U5KAE3_9CNID	Cytochrome c oxidase subunit 1 (Fragment)
Cnidaria	C6FI25_9CNID	Elongation factor 1-alpha (Fragment)
Cnidaria	A0A059UGX6_9CNID	Beta-tubulin (Fragment)
Cnidaria	A0A059UHD6_9CNID	BMP2/4 (Fragment)
Cnidaria	A0A089PPP3_9CNID	Uncharacterized protein (Fragment)
Cnidaria	A0A0S2IAD9_9CNID	NADH-ubiquinone oxidoreductase chain 1
Cnidaria	Q196I2_SIDRA	NADH-ubiquinone oxidoreductase chain 3
Cnidaria	K4PA17_9CNID	Cytochrome c oxidase subunit 1 (Fragment)
Cnidaria	A0A0U2VCK2_9CNID	Cytochrome c oxidase subunit 1 (Fragment)
Cnidaria	K4PA97_9CNID	Cytochrome c oxidase subunit 1 (Fragment)
Cnidaria	Q68KP6_9CNID	NADH:ubiquinone reductase (H(+)-translocating) (Fragment)
Cnidaria	A0A0B4VHR4_9CNID	Cytochrome c oxidase subunit 1 (Fragment)
Cnidaria	A0A2S1YE60_9CNID	Cytochrome c oxidase subunit 1 (Fragment)
Cnidaria	A0A140IL81_9CNID	Cytochrome c oxidase subunit 1 (Fragment)
Cnidaria	A0A6C0NS79_9CNID	MutS-like protein (Fragment)
Cnidaria	A0A089NAI3_9CNID	Cytochrome c oxidase subunit 1 (Fragment)
Cnidaria	A0A0C5GCH1_9CNID	Cytochrome c oxidase subunit 1 (Fragment)
Cnidaria	A0A5A4MID4_9CNID	MutS protein (Fragment)
Cnidaria	B3G4W0_9CNID	Calmodulin (Fragment)
Cnidaria	A0A3Q9SZI7_9CNID	Cytochrome c oxidase subunit 1 (Fragment)
Cnidaria	A0S836_9CNID	NADH:ubiquinone reductase (H(+)-translocating) (Fragment)
Cnidaria	A0A1D6V4C0_9CNID	Cytochrome c oxidase subunit 1 (Fragment)
Cnidaria	A0A3Q9SYT4_9CNID	Cytochrome c oxidase subunit 1 (Fragment)
Cnidaria	A0A060PSJ2_9CNID	Cytochrome c oxidase subunit 1 (Fragment)
Cnidaria	S4VK78_9CNID	ATP synthase subunit a (Fragment)
Cnidaria	W0S9K7_9CNID	NADH-ubiquinone oxidoreductase chain 5 (Fragment)
Cnidaria	Q85PW8_9CNID	NADH:ubiquinone reductase (H(+)-translocating) (Fragment)
Cnidaria	A1IM03_9CNID	LAGLIDADG_2 domain-containing protein
Cnidaria	A1IM02_9CNID	Cytochrome c oxidase subunit 1 (Fragment)
Cnidaria	A0A0E3DEA4_9CNID	Uncharacterized protein (Fragment)
Cnidaria	C1J9G8_9CNID	Cytochrome c oxidase subunit 1 (Fragment)
Cnidaria	A0A3T0NKV9_9CNID	Cytochrome c oxidase subunit 1 (Fragment)
Cnidaria	L7PFN6_9CNID	Cytochrome c oxidase subunit 1 (Fragment)
Cnidaria	A0A0A7C300_9CNID	NADH-ubiquinone oxidoreductase chain 1 (Fragment)
Cnidaria	D8X0A6_9CNID	Cytochrome c oxidase subunit 3 (Fragment)
Cnidaria	A0A3G5BIP5_9CNID	Cytochrome c oxidase subunit 1 (Fragment)
Cnidaria	A0A0A7C3H1_9CNID	NADH-ubiquinone oxidoreductase chain 1 (Fragment)
Cnidaria	A0A4D6C6G2_9CNID	NADH-ubiquinone oxidoreductase chain 4
Cnidaria	V5ZE66_9CNID	Cytochrome c oxidase subunit 1 (Fragment)
Cnidaria	A0A3Q9T1H4_9CNID	Cytochrome c oxidase subunit 1 (Fragment)
Cnidaria	A0A0C2NAI2_THEKT	Uncharacterized protein
Cnidaria	A0A0C2MJD5_THEKT	28S ribosomal protein S22, mitochondrial
Cnidaria	A0A0C2IEK9_THEKT	Uncharacterized protein
Cnidaria	A0A0C2J3S6_THEKT	Uncharacterized protein
Cnidaria	A0A0C2MST1_THEKT	Uncharacterized protein
Cnidaria	A0A0C2MMN9_THEKT	Uncharacterized protein
Cnidaria	A0A089PPC5_9CNID	Cytochrome c oxidase subunit 1 (Fragment)
Cnidaria	A0A0C2MK50_THEKT	Uncharacterized protein
Cnidaria	A0A0C2I9N3_THEKT	HTH OST-type domain-containing protein
Cnidaria	A0A0C2I4Z6_THEKT	Uncharacterized protein
Cnidaria	A0A0C2MQE8_THEKT	Uncharacterized protein
Cnidaria	A0A0C2JE43_THEKT	Uncharacterized protein
Cnidaria	A0A0C2JLL2_THEKT	Uncharacterized protein
Cnidaria	A0A0C2IUY0_THEKT	Uncharacterized protein
Cnidaria	A0A0C2M7P9_THEKT	Uncharacterized protein
Cnidaria	A0A0C2MM35_THEKT	DDE_Tnp_IS1595 domain-containing protein
Cnidaria	A0A0C2N540_THEKT	Aldo-keto reductase family 1 member C1
Cnidaria	A0A0C2N9Q7_THEKT	Uncharacterized protein
Cnidaria	A0A0C2NCG0_THEKT	Neuroendocrine convertase 1
Cnidaria	A0A0C2JKB1_THEKT	Uncharacterized protein
Cnidaria	A0A0C2MHN2_THEKT	Peptidase A2 domain-containing protein
Cnidaria	A0A0C2M4B0_THEKT	Uncharacterized protein
Cnidaria	A0A0C2N7B7_THEKT	Uncharacterized protein
Cnidaria	A0A0C2MZ83_THEKT	Uncharacterized protein
Cnidaria	A0A0C2MIV5_THEKT	Serpin B11
Cnidaria	A0A0C2MRL7_THEKT	SERPIN domain-containing protein
Cnidaria	A0A0C2N0J2_THEKT	Uncharacterized protein
Cnidaria	A0A0C2N243_THEKT	Superoxide dismutase [Cu-Zn]
Cnidaria	A0A0C2MLX0_THEKT	Uncharacterized protein
Cnidaria	A0A0C2N5Z0_THEKT	Regulator of G-protein signaling 4
Cnidaria	A0A0C2N3W8_THEKT	Uncharacterized protein
Cnidaria	A0A0C2J9H7_THEKT	Uncharacterized protein
Cnidaria	A0A0C2MQT6_THEKT	GATA-binding factor 5-B
Cnidaria	A0A0C2IR72_THEKT	Uncharacterized protein
Cnidaria	A0A0C2MA36_THEKT	Uncharacterized protein
Cnidaria	A0A0C2NFL2_THEKT	Uncharacterized protein
Cnidaria	A0A0C2MQD2_THEKT	Uncharacterized protein
Cnidaria	A0A0C2N830_THEKT	Uncharacterized protein
Cnidaria	A0A0C2IUZ5_THEKT	Protein LST8
Cnidaria	A0A0C2MEQ5_THEKT	Uncharacterized protein
Cnidaria	A0A0C2MSL4_THEKT	Uncharacterized protein
Cnidaria	A0A0C2MNR9_THEKT	Equilibrative nucleoside transporter 3
Cnidaria	A0A0C2NLC8_THEKT	Uncharacterized protein
Cnidaria	A0A0C2MKE9_THEKT	Uncharacterized protein
Cnidaria	A0A0C2MAI4_THEKT	Uncharacterized protein
Cnidaria	A0A0C2J6D5_THEKT	Uncharacterized protein
Cnidaria	A0A0C2J4H8_THEKT	Uncharacterized protein
Cnidaria	A0A0C2M560_THEKT	Uncharacterized protein
Cnidaria	A0A0C2N6U5_THEKT	Uncharacterized protein
Cnidaria	A0A0C2MLK5_THEKT	Uncharacterized protein
Cnidaria	A0A0C2N0E2_THEKT	Uncharacterized protein
Cnidaria	A0A0C2N5A8_THEKT	Uncharacterized protein
Cnidaria	A0A0C2N8E8_THEKT	Uncharacterized protein
Cnidaria	A0A0C2IDD4_THEKT	FANCI_S4 domain-containing protein
Cnidaria	A0A0C2MTR1_THEKT	Integrase_H2C2 domain-containing protein
Cnidaria	A0A0C2IC54_THEKT	Uncharacterized protein
Cnidaria	A0A0C2JTE1_THEKT	Uncharacterized protein
Cnidaria	A0A0C2M858_THEKT	Uncharacterized protein
Cnidaria	A0A0C2JPX8_THEKT	Uncharacterized protein
Cnidaria	A0A0C2JWX5_THEKT	Uncharacterized protein
Cnidaria	A0A0C2N4R3_THEKT	PS_pyruv_trans domain-containing protein
Cnidaria	A0A0C2MYT9_THEKT	DDE_3 domain-containing protein
Cnidaria	A0A0C2MXU3_THEKT	Pyridine nucleotide-disulfide oxidoreductase domain-containing protein 1
Cnidaria	A0A0C2N5P3_THEKT	Uncharacterized protein
Cnidaria	A0A0C2N5V6_THEKT	Multiple myeloma tumor-associated protein 2
Cnidaria	A0A0C2JR17_THEKT	Uncharacterized protein
Cnidaria	A0A0C2MH93_THEKT	Retrovirus-related Pol polyprotein
Cnidaria	A0A0C2JDS6_THEKT	Uncharacterized protein
Cnidaria	A0A0C2N686_THEKT	Retrovirus-related Pol polyprotein from transposon 17.6
Cnidaria	A0A0C2J849_THEKT	Uncharacterized protein
Cnidaria	A0A0C2I525_THEKT	Uncharacterized protein
Cnidaria	A0A0C2NCB0_THEKT	Uncharacterized protein
Cnidaria	A0A0C2I9J3_THEKT	CCHC-type domain-containing protein
Cnidaria	A0A0C2JFJ4_THEKT	Solute carrier family 25 member 51
Cnidaria	A0A0C2J2X6_THEKT	Uncharacterized protein
Cnidaria	A0A0C2MW95_THEKT	Developmentally-regulated GTP-binding protein 2
Cnidaria	A0A0C2J6J6_THEKT	Uncharacterized protein
Cnidaria	A0A0C2MIX6_THEKT	Uncharacterized protein
Cnidaria	A0A0C2MLJ1_THEKT	Uncharacterized protein
Cnidaria	A0A0C2MHG6_THEKT	Uncharacterized protein
Cnidaria	A0A0C2NAT5_THEKT	Uncharacterized protein
Cnidaria	A0A0C2MZ59_THEKT	Uroporphyrinogen decarboxylase
Cnidaria	A0A0C2JAI9_THEKT	PDZ and LIM domain protein 7
Cnidaria	A0A0C2J2K4_THEKT	40S ribosomal protein S25
Cnidaria	A0A0C2N8Y9_THEKT	Uncharacterized protein
Cnidaria	A0A0C2MU39_THEKT	Integrase catalytic domain-containing protein
Cnidaria	A0A0C2MRJ8_THEKT	Uncharacterized protein
Cnidaria	A0A0C2N542_THEKT	Uncharacterized protein
Cnidaria	A0A0C2MQ88_THEKT	Uncharacterized protein
Cnidaria	A0A0C2NK99_THEKT	Uncharacterized protein
Cnidaria	A0A0C2MZ97_THEKT	Uncharacterized protein
Cnidaria	A0A0C2N3Z3_THEKT	Uncharacterized protein
Cnidaria	A0A0C2J0S7_THEKT	DDE_3 domain-containing protein
Cnidaria	A0A0C2IUU1_THEKT	Protein SopB
Cnidaria	A0A0C2JHL7_THEKT	Uncharacterized protein
Cnidaria	A0A0C2MB34_THEKT	Pro-Pol polyprotein
Cnidaria	A0A0C2MMS1_THEKT	Uncharacterized protein
Cnidaria	A0A0C2JEK0_THEKT	Serine/threonine-protein kinase Chk1
Cnidaria	A0A0C2MZ40_THEKT	Cell division cycle protein 23
Cnidaria	A0A0C2IX07_THEKT	Uncharacterized protein
Cnidaria	A0A0C2NDG0_THEKT	RT_RNaseH domain-containing protein
Cnidaria	A0A0C2NF21_THEKT	Alpha-1-antiproteinase S
Cnidaria	A0A0C2MI30_THEKT	Erythroid transcription factor
Cnidaria	A0A0C2N655_THEKT	Uncharacterized protein
Cnidaria	A0A0C2MBT6_THEKT	Uncharacterized protein
Cnidaria	A0A0C2IPI1_THEKT	tRNA nuclease CdiA-2
Cnidaria	A0A0C2MDV5_THEKT	Uncharacterized protein
Cnidaria	A0A0C2MA93_THEKT	Retrovirus-related Pol polyprotein
Cnidaria	A0A0C2IZ63_THEKT	Uncharacterized protein
Cnidaria	A0A0C2JF40_THEKT	Uncharacterized protein
Cnidaria	A0A0C2M7I1_THEKT	Uncharacterized protein
Cnidaria	A0A0C2M9Z7_THEKT	Uncharacterized protein
Cnidaria	A0A0C2IWR5_THEKT	Uncharacterized protein
Cnidaria	A0A0C2M7G7_THEKT	Uncharacterized protein
Cnidaria	A0A0C2IA75_THEKT	Uncharacterized protein
Cnidaria	A0A0C2IC81_THEKT	Uncharacterized protein
Cnidaria	A0A0C2MW73_THEKT	Uncharacterized protein
Cnidaria	A0A0C2N1T0_THEKT	Uncharacterized protein
Cnidaria	A0A0C2MSP3_THEKT	Uncharacterized protein
Cnidaria	A0A0C2NAN5_THEKT	Uncharacterized protein
Cnidaria	A0A0C2MWV3_THEKT	Uncharacterized protein
Cnidaria	A0A0C2N0M7_THEKT	Uncharacterized protein
Cnidaria	A0A0C2MNX0_THEKT	Uncharacterized protein
Cnidaria	A0A0C2MIX5_THEKT	Uncharacterized protein
Cnidaria	A0A0C2MQJ7_THEKT	Uncharacterized protein
Cnidaria	A0A0C2LZY3_THEKT	Uncharacterized protein
Cnidaria	A0A0C2J1U7_THEKT	Uncharacterized protein
Cnidaria	Q85PV5_EUNFL	MutS-like protein (Fragment)
Cnidaria	A0A0C2MTE4_THEKT	Uncharacterized protein
Cnidaria	A0A0C2MZY3_THEKT	LysM domain-containing protein
Cnidaria	A0A0C2IWK5_THEKT	Uncharacterized protein
Cnidaria	A0A0C2M759_THEKT	Deoxyhypusine synthase
Cnidaria	A0A0C2M9Y2_THEKT	Uncharacterized protein
Cnidaria	A0A0C2MSH0_THEKT	Y+L amino acid transporter 2
Cnidaria	A0A0C2MKI4_THEKT	Uncharacterized protein
Cnidaria	A0A0C2N7R0_THEKT	Uncharacterized protein
Cnidaria	A0A0C2MZN8_THEKT	Putative nitroreductase HBN1
Cnidaria	A0A0C2MJZ6_THEKT	HTH psq-type domain-containing protein
Cnidaria	A0A0C2M679_THEKT	Uncharacterized protein
Cnidaria	A0A0C2M913_THEKT	Uncharacterized protein
Cnidaria	A0A0C2MPX0_THEKT	RNA exonuclease 1
Cnidaria	A0A0C2MT87_THEKT	Nuclear valosin-containing protein-like protein
Cnidaria	A0A0C2IDR7_THEKT	Uncharacterized protein
Cnidaria	A0A0C2IM48_THEKT	Uncharacterized protein
Cnidaria	A0A0C2JVK8_THEKT	Zonadhesin
Cnidaria	A0A1W5RYD8_9CNID	Cytochrome c oxidase subunit 1 (Fragment)
Cnidaria	A0A0C2MPY7_THEKT	ApeC domain-containing protein
Cnidaria	A0A0C2MGU6_THEKT	Uncharacterized protein
Cnidaria	A0A0C2N4W2_THEKT	Uncharacterized protein
Cnidaria	A0A0C2MGB6_THEKT	Uncharacterized protein
Cnidaria	A0A0C2MSX8_THEKT	Uncharacterized protein
Cnidaria	A0A0C2MSQ1_THEKT	DDE_Tnp_IS1595 domain-containing protein
Cnidaria	A0A0C2N5D5_THEKT	DDE_3 domain-containing protein
Cnidaria	A0A0C2MHA5_THEKT	Uncharacterized protein
Cnidaria	A0A0C2JCZ2_THEKT	Uncharacterized protein
Cnidaria	A0A0C2NFL8_THEKT	Kelch domain-containing protein 10
Cnidaria	A0A0C2MYT6_THEKT	Uncharacterized protein
Cnidaria	A0A0C2I6A3_THEKT	Uncharacterized protein
Cnidaria	A0A0C2MST3_THEKT	Uncharacterized protein
Cnidaria	A0A0C2IEL2_THEKT	Uncharacterized protein
Cnidaria	A0A0C2MLS2_THEKT	Uncharacterized protein
Cnidaria	A0A0C2IGK9_THEKT	Uncharacterized protein
Cnidaria	A0A0C2IQT4_THEKT	UBX domain-containing protein 6
Cnidaria	A0A0C2N107_THEKT	Long chain acyl-CoA synthetase 8
Cnidaria	A0A0C2M765_THEKT	Proto-oncogene tyrosine-protein kinase LCK
Cnidaria	A0A0C2N8V5_THEKT	Homeobox protein Hox-D12
Cnidaria	A0A0C2MVH8_THEKT	Uncharacterized protein
Cnidaria	A0A0C2IX99_THEKT	Uncharacterized protein
Cnidaria	A0A0C2MQ17_THEKT	Uncharacterized protein
Cnidaria	A0A0C2MIJ3_THEKT	Uncharacterized protein
Cnidaria	A0A0C2JKF1_THEKT	Gag polyprotein
Cnidaria	A0A0C2J821_THEKT	Uncharacterized protein
Cnidaria	A0A0C2MVN1_THEKT	Pre-mRNA-splicing factor CWC22
Cnidaria	A0A0C2MD29_THEKT	Uncharacterized protein
Cnidaria	A0A0C2J544_THEKT	Uncharacterized protein
Cnidaria	A0A0C2NES4_THEKT	Partitioning defective 6 gamma
Cnidaria	A0A0C2NB55_THEKT	Uncharacterized protein
Cnidaria	A0A0C2IQG1_THEKT	Uncharacterized protein
Cnidaria	A0A0C2IPN9_THEKT	Transcription initiation factor IIE subunit alpha
Cnidaria	A0A0C2N0M3_THEKT	DDE_Tnp_IS1595 domain-containing protein
Cnidaria	A0A0C2NB78_THEKT	Uncharacterized protein
Cnidaria	A0A0C2MN67_THEKT	F-box/WD repeat-containing protein 11
Cnidaria	A0A0C2MRS4_THEKT	Uridine nucleosidase 1
Cnidaria	A0A0C2N2S9_THEKT	Very low-density lipoprotein receptor
Cnidaria	A0A0C2ND63_THEKT	Uncharacterized protein
Cnidaria	A0A0C2MB99_THEKT	CDK5 and ABL1 enzyme substrate 2
Cnidaria	A0A0C2MUY5_THEKT	Uncharacterized protein
Cnidaria	A0A0C2IQ85_THEKT	Uncharacterized protein
Cnidaria	A0A0C2MJL9_THEKT	Uncharacterized protein
Cnidaria	A0A0C2J391_THEKT	Uncharacterized protein
Cnidaria	A0A0C2N150_THEKT	Uncharacterized protein
Cnidaria	A0A0C2JB52_THEKT	Uncharacterized protein
Cnidaria	A0A0C2MAJ6_THEKT	Uncharacterized protein
Cnidaria	A0A0C2MHP8_THEKT	Uncharacterized protein
Cnidaria	A0A0C2N9R7_THEKT	Uncharacterized protein
Cnidaria	A0A0C2IXV4_THEKT	SERPIN domain-containing protein
Cnidaria	A0A0C2MJX2_THEKT	Uncharacterized protein
Cnidaria	A0A0C2ILC0_THEKT	Uncharacterized protein
Cnidaria	A0A0C2J651_THEKT	VPS10 domain-containing receptor SorCS3
Cnidaria	A0A0C2IGD2_THEKT	Methionine--tRNA ligase
Cnidaria	A0A3G3G3C0_9CNID	Cytochrome c oxidase subunit 1 (Fragment)
Cnidaria	R9VV60_9CNID	Cytochrome c oxidase subunit 1 (Fragment)
Cnidaria	A0A2S1TXM0_9CNID	MutS (Fragment)
Cnidaria	A0A6M4RHB1_9CNID	Cytochrome c oxidase subunit I
Cnidaria	T1QE88_9CNID	MutS-like protein (Fragment)
Cnidaria	A0A516TQC2_9CNID	NADH dehydrogenase subunit 4 (Fragment)
Cnidaria	A0A145Y5Z0_9CNID	MutS-like protein (Fragment)
Cnidaria	D8V245_9CNID	Mut-S-like protein (Fragment)
Cnidaria	A0S809_9CNID	NADH:ubiquinone reductase (H(+)-translocating) (Fragment)
Cnidaria	R4MTY3_STOME	Cytochrome c oxidase subunit 1 (Fragment)
Cnidaria	A0A481MZW7_9CNID	Cytochrome c oxidase subunit 1
Cnidaria	G9ISC3_CASAN	NADH-ubiquinone oxidoreductase chain 6
Cnidaria	W6DHV5_9CNID	NADH-ubiquinone oxidoreductase chain 4L (Fragment)
Cnidaria	U5N0D3_9CNID	NADH-ubiquinone oxidoreductase chain 6 (Fragment)
Cnidaria	A0A649Z2P9_9CNID	Cytochrome c oxidase subunit 1 (Fragment)
Cnidaria	A0A0C2M8J9_THEKT	Uncharacterized protein
Cnidaria	A0A0C2IV40_THEKT	Uncharacterized protein
Cnidaria	A0A0C2JN26_THEKT	Uncharacterized protein
Cnidaria	A0A0C2N2L2_THEKT	Uncharacterized protein
Cnidaria	A0A0C2JUX5_THEKT	Carbonic anhydrase 1
Cnidaria	A0A0C2IPR1_THEKT	Uncharacterized protein
Cnidaria	A0A0C2M1V9_THEKT	Uncharacterized protein
Cnidaria	A0A0C2IA64_THEKT	Uncharacterized protein
Cnidaria	A0A0C2M7H7_THEKT	Uncharacterized protein
Cnidaria	A0A0C2NCJ7_THEKT	Uncharacterized protein
Cnidaria	A0A0C2MLD4_THEKT	Uncharacterized protein
Cnidaria	D8WVX7_9CNID	Cytochrome c oxidase subunit 1 (Fragment)
Cnidaria	Q196T2_AGAHU	NADH-ubiquinone oxidoreductase chain 1
Cnidaria	G8DM10_CHRQI	NADH-ubiquinone oxidoreductase chain 6
Cnidaria	G8DM13_CHRQI	NADH-ubiquinone oxidoreductase chain 1
Cnidaria	Q564B9_9CNID	MutS-like protein (Fragment)
Cnidaria	Q692U1_CHRCL	Homeobox protein sine oculis six 1/2 (Fragment)
Cnidaria	A0A6C0WWF6_ACTEQ	Putative breast cancer type 2 susceptibility protein (Fragment)
Cnidaria	A0A3G3LM61_ACTEQ	NADH:ubiquinone reductase (H(+)-translocating)
Cnidaria	Q0PIB2_ACTEQ	Homing endonuclease
Cnidaria	A0A0E3DEI1_9CNID	Uncharacterized protein (Fragment)
Cnidaria	Q196I1_SIDRA	ATP synthase F0 subunit 8
Cnidaria	G9ISV3_9CNID	NADH-ubiquinone oxidoreductase chain 6
Cnidaria	A0A222UC63_9CNID	MutS-like protein (Fragment)
Cnidaria	K4PAE5_9CNID	Cytochrome c oxidase subunit 1 (Fragment)
Cnidaria	D8V1T1_9CNID	Cytochrome c oxidase subunit 1 (Fragment)
Cnidaria	A0A0B4VHV3_9CNID	NADH:ubiquinone reductase (H(+)-translocating) (Fragment)
Cnidaria	B7T139_ACRMI	SUEL-type lectin domain-containing protein
Cnidaria	U5N0P6_9CNID	NADH-ubiquinone oxidoreductase chain 6 (Fragment)
Cnidaria	Q564A9_9CNID	NADH:ubiquinone reductase (H(+)-translocating) (Fragment)
Cnidaria	I6LI70_AMPCM	ATP synthase subunit 9, mitochondrial
Cnidaria	A0A1W6RZ83_9CNID	Uncharacterized protein (Fragment)
Cnidaria	A0A1W5S252_9CNID	Cytochrome c oxidase subunit 1 (Fragment)
Cnidaria	A0A089NF32_9CNID	Cytochrome c oxidase subunit 1 (Fragment)
Cnidaria	F1C6K9_9CNID	Histone H3 (Fragment)
Cnidaria	A0A5A4MN86_9CNID	MutS protein (Fragment)
Cnidaria	A0A5A4MGA4_9CNID	MutS protein (Fragment)
Cnidaria	A0A6C0WZ01_ACTEQ	DNA replication licensing factor MCM2
Cnidaria	A0A059TE93_CYACP	Thioredoxin
Cnidaria	Q9XYT9_CASXA	Scox-5 homeodomain protein (Fragment)
Cnidaria	U5KBH7_9CNID	Cytochrome c oxidase subunit 1 (Fragment)
Cnidaria	A0A0U2E1J3_9CNID	ORFA
Cnidaria	A0A2K8HAC8_9CNID	MutS-like protein (Fragment)
Cnidaria	U5KAP0_9CNID	Cytochrome c oxidase subunit 1 (Fragment)
Cnidaria	G8HTA6_ACRMI	ER membrane protein complex subunit 4
Cnidaria	A0A345D0E9_9CNID	NADH-ubiquinone oxidoreductase chain 3 (Fragment)
Cnidaria	A0A6M4RH15_9CNID	NADH dehydrogenase subunit 4
Cnidaria	E2RZD4_9CNID	Cytochrome c oxidase subunit 2 (Fragment)
Cnidaria	E0WVR3_9CNID	Cytochrome c oxidase subunit 1 (Fragment)
Cnidaria	A0A516MVM7_9CNID	Cytochrome c oxidase subunit 2
Cnidaria	T2FD36_9CNID	NADH:ubiquinone reductase (H(+)-translocating) (Fragment)
Cnidaria	I6TSB3_9CNID	MutS-like protein (Fragment)
Cnidaria	A1YHS4_9CNID	Cathepsin L (Fragment)
Cnidaria	K4P875_9CNID	Cytochrome c oxidase subunit 1 (Fragment)
Cnidaria	W6D784_9CNID	MutS (Fragment)
Cnidaria	A0A059UC61_9CNID	Carbonic anhydrase (Fragment)
Cnidaria	L7S443_9CNID	Cytochrome c oxidase subunit 1 (Fragment)
Cnidaria	Q75SZ0_9CNID	Cytochrome c oxidase subunit 1 (Fragment)
Cnidaria	A0A1I9Q6W0_9CNID	Cytochrome c oxidase subunit 1 (Fragment)
Cnidaria	A0A1W5RYI8_9CNID	Cytochrome c oxidase subunit 1 (Fragment)
Cnidaria	A0A481MZW1_9CNID	NADH dehydrogenase subunit 4L
Cnidaria	A0A3G3BUN7_9CNID	MutS-like protein (Fragment)
Cnidaria	Q8HGR1_9CNID	NADH:ubiquinone reductase (H(+)-translocating) (Fragment)
Cnidaria	A0A6M4RGZ5_9CNID	Cytochrome c oxidase subunit II (Fragment)
Cnidaria	Q8HGP4_9CNID	NADH dehydrogenase subunit 3 (Fragment)
Cnidaria	Q6VYM2_CASAN	Cytochrome c oxidase subunit 1 (Fragment)
Cnidaria	D1G512_9CNID	Cytochrome c oxidase subunit 1 (Fragment)
Cnidaria	A0A089ND74_9CNID	Cytochrome c oxidase subunit 1 (Fragment)
Cnidaria	A0A481ZMC8_9CNID	Cytochrome c oxidase subunit 1 (Fragment)
Cnidaria	A0A6M4RHI9_9CNID	Homing endonuclease
Cnidaria	A0A6M4RN17_9CNID	ATP synthase F0 subunit 6
Cnidaria	G8DM14_CHRQI	NADH-ubiquinone oxidoreductase chain 4
Cnidaria	A0A6M4RJJ5_9CNID	NADH dehydrogenase subunit 4L
Cnidaria	A0A6M4RKC0_9CNID	NADH dehydrogenase subunit 1
Cnidaria	A0A089NDK8_9CNID	Uncharacterized protein (Fragment)
Cnidaria	U5KAP6_9CNID	Cytochrome c oxidase subunit III (Fragment)
Cnidaria	R9Z106_9CNID	MutS-like protein (Fragment)
Cnidaria	F1C6L0_9CNID	Histone H3 (Fragment)
Cnidaria	A0A6C0WVF1_ACTEQ	Putative PMS1 protein 1 (Fragment)
Cnidaria	H9CWK6_9CNID	Cytochrome oxidase subunit II (Fragment)
Cnidaria	A1YHR7_9CNID	Cathepsin L (Fragment)
Cnidaria	A0A291EUN5_CYACP	Cytochrome c oxidase subunit 1 (Fragment)
Cnidaria	L7S4P7_9CNID	Cytochrome c oxidase subunit 1 (Fragment)
Cnidaria	A0A1W6C7C4_9CNID	Cytochrome c oxidase subunit 1 (Fragment)
Cnidaria	A0A3G3G4A1_CYACP	Cytochrome c oxidase subunit 1 (Fragment)
Cnidaria	A0A1W6C769_9CNID	MutS (Fragment)
Cnidaria	A0A1I9Q6Q4_9CNID	Cytochrome c oxidase subunit 1 (Fragment)
Cnidaria	A0A0C2MZC0_THEKT	E3 ubiquitin-protein ligase RBBP6
Cnidaria	A0A0C2MNA4_THEKT	Uncharacterized protein
Cnidaria	A0A0C2IHD8_THEKT	Katanin p60 ATPase-containing subunit A1
Cnidaria	A0A0C2MZL2_THEKT	Nicastrin
Cnidaria	A0A0C2MDG4_THEKT	DDE_3 domain-containing protein
Cnidaria	A0A0C2IXY9_THEKT	RT_RNaseH_2 domain-containing protein
Cnidaria	A0A0C2M9K7_THEKT	DDE_3 domain-containing protein
Cnidaria	A0A0C2N5I7_THEKT	Gag-Pro-Pol polyprotein
Cnidaria	A0A0C2MRF3_THEKT	Vacuolar protein sorting/targeting protein 10
Cnidaria	A0A0C2I650_THEKT	Gag-Pro-Pol polyprotein
Cnidaria	A0A0C2JB77_THEKT	Histone-lysine N-methyltransferase SETD1
Cnidaria	A0A0C2M3D2_THEKT	Heterogeneous nuclear ribonucleoprotein D-like-B
Cnidaria	A0A0C2N3F6_THEKT	ARID domain-containing protein
Cnidaria	A0A0C2N6B1_THEKT	Cytochrome c
Cnidaria	A0A0C2M9T1_THEKT	DDE_3 domain-containing protein
Cnidaria	A0A0C2MZW3_THEKT	HSL_N domain-containing protein
Cnidaria	A0A0C2J417_THEKT	Vacuolar protein sorting/targeting protein 10
Cnidaria	A0A0C2NIF7_THEKT	Ubiquitin-like domain-containing protein
Cnidaria	A0A0C2MS24_THEKT	Methylmalonyl-CoA mutase, mitochondrial
Cnidaria	A0A0C2MEF0_THEKT	Metallophos domain-containing protein
Cnidaria	A0A0C2J5J7_THEKT	DNA topoisomerase 1
Cnidaria	A0A0C2ISW1_THEKT	DDE_3 domain-containing protein
Cnidaria	A0A0C2JA95_THEKT	DDE_3 domain-containing protein
Cnidaria	A0A0C2MGL0_THEKT	Uncharacterized protein
Cnidaria	A0A0C2IW87_THEKT	TFIIS N-terminal domain-containing protein
Cnidaria	A0A0C2MY26_THEKT	Gag-Pol polyprotein
Cnidaria	A0A0C2MV90_THEKT	EGF-like domain-containing protein
Cnidaria	A0A0C2NIK9_THEKT	Uncharacterized protein
Cnidaria	A0A0C2M8U3_THEKT	Uncharacterized protein
Cnidaria	A0A0C2N2S6_THEKT	Uncharacterized protein
Cnidaria	A0A0C2MS97_THEKT	Basement membrane-specific heparan sulfate proteoglycan core protein
Cnidaria	A0A0C2IBW2_THEKT	EGF-like domain-containing protein
Cnidaria	A0A0C2N088_THEKT	Uncharacterized protein
Cnidaria	A0A0C2MZH9_THEKT	Uncharacterized protein
Cnidaria	A0A0C2JS83_THEKT	Aldo-keto reductase family 1 member C2
Cnidaria	Q8HGN1_9CNID	NADH-ubiquinone oxidoreductase chain 6 (Fragment)
Cnidaria	A0A0C2M069_THEKT	Integrase catalytic domain-containing protein
Cnidaria	A0A0C2J9F0_THEKT	Putative inactive purple acid phosphatase 27
Cnidaria	A0A0C2MLZ6_THEKT	Uncharacterized protein
Cnidaria	A0A0C2JRC5_THEKT	Protein YgiW
Cnidaria	A0A0C2M1M6_THEKT	Metastasis-associated protein MTA3
Cnidaria	A0A0C2J1B7_THEKT	Putative ATP-dependent RNA helicase TDRD9
Cnidaria	A0A0C2IZW2_THEKT	Uncharacterized protein
Cnidaria	A0A0C2MM20_THEKT	Uncharacterized protein
Cnidaria	A0A0C2MQI5_THEKT	Uncharacterized protein
Cnidaria	A0A0C2MHK5_THEKT	CCHC-type domain-containing protein
Cnidaria	A0A0C2MTD0_THEKT	Uncharacterized protein
Cnidaria	A0A0C2MKP9_THEKT	Putative transporter
Cnidaria	A0A0C2ITD1_THEKT	Uncharacterized protein
Cnidaria	A0A0C2J270_THEKT	Uncharacterized protein
Cnidaria	A0A0C2ICJ3_THEKT	Uncharacterized protein
Cnidaria	A0A0C2JHA9_THEKT	Uncharacterized protein
Cnidaria	A0A0C2J9L8_THEKT	Uncharacterized protein
Cnidaria	A0A0C2MSP4_THEKT	Uncharacterized protein
Cnidaria	A0A0C2MUT2_THEKT	Uncharacterized protein
Cnidaria	A0A0C2JI51_THEKT	Uncharacterized protein
Cnidaria	A0A0C2MVK5_THEKT	Importin subunit alpha-4
Cnidaria	A0A0C2IM21_THEKT	Uncharacterized protein
Cnidaria	Q762R4_9CNID	Cytochrome b
Cnidaria	A0A2H4NNK6_ACRMI	Omega-3 desaturase-like B
Cnidaria	A0A2S1YE86_9CNID	Cytochrome c oxidase subunit 1 (Fragment)
Cnidaria	Q196T1_AGAHU	Cytochrome b
Cnidaria	G8DM12_CHRQI	NADH dehydrogenase subunit 4L
Cnidaria	R9Z3Z9_9CNID	Cytochrome c oxidase subunit 1 (Fragment)
Cnidaria	A0A291NWT5_9CNID	MutS-like protein (Fragment)
Cnidaria	A0A516MVN1_9CNID	NADH-ubiquinone oxidoreductase chain 3
Cnidaria	A0A068B0Z5_CHRCL	POU4 protein (Fragment)
Cnidaria	L8B5M9_9CNID	MutS-like protein (Fragment)
Cnidaria	A0A4D6C6F5_9CNID	NADH:ubiquinone reductase (H(+)-translocating)
Cnidaria	A0A089NEP8_9CNID	Cytochrome c oxidase subunit 1 (Fragment)
Cnidaria	A0A059UCG1_9CNID	BMP2/4 (Fragment)
Cnidaria	G9ISV2_9CNID	NADH-ubiquinone oxidoreductase chain 5
Cnidaria	R9Z518_9CNID	Cytochrome c oxidase subunit 1 (Fragment)
Cnidaria	W6AP42_9CNID	MutS-like protein (Fragment)
Cnidaria	H8ZX40_9CNID	Cytochrome oxidase subunit III (Fragment)
Cnidaria	A0A2S1YDV3_9CNID	MutS (Fragment)
Cnidaria	A0A1W5RYT0_9CNID	Cytochrome c oxidase subunit 1 (Fragment)
Cnidaria	I6LI62_AMPCM	NADH-ubiquinone oxidoreductase chain 1
Cnidaria	A0A6C0WVB2_ACTEQ	Putative MutS protein 5 (Fragment)
Cnidaria	W8DTF0_9CNID	MutS-like protein (Fragment)
Cnidaria	A0A6C0WVY4_ACTEQ	DNA replication licensing factor MCM7
Cnidaria	A0A6C0WVL2_ACTEQ	Putative meiotic recombination protein DMC1/LIM15
Cnidaria	T2L0T7_HORDI	NADH-ubiquinone oxidoreductase chain 6
Cnidaria	T2L0S9_HORDI	NADH-ubiquinone oxidoreductase chain 1
Cnidaria	A0A291EU65_9CNID	Cytochrome c oxidase subunit 1 (Fragment)
Cnidaria	A0A059UDE4_SIDSI	Carbonic anhydrase (Fragment)
Cnidaria	W6D9W3_9CNID	MutS (Fragment)
Cnidaria	G9ISV5_9CNID	NADH dehydrogenase subunit 4L
Cnidaria	A0A2U8U3Y0_9CNID	ATP synthase subunit a (Fragment)
Cnidaria	G9ISV0_9CNID	Cytochrome c oxidase subunit 3
Cnidaria	Q1ALA5_9CNID	Calmodulin (Fragment)
Cnidaria	A0A481MZW0_9CNID	NADH-ubiquinone oxidoreductase chain 3
Cnidaria	Q6B4B7_9CNID	MutS-like protein (Fragment)
Cnidaria	A0A0C2NBP8_THEKT	Uncharacterized protein
Cnidaria	A0A0C2JM51_THEKT	Uncharacterized protein
Cnidaria	A0A0C2N8B3_THEKT	Putative phospholipid-transporting ATPase IF
Cnidaria	A0A0C2NB77_THEKT	BPTI/Kunitz inhibitor domain-containing protein
Cnidaria	A0A0C2J4H7_THEKT	Uncharacterized protein
Cnidaria	A0A0C2MZ10_THEKT	Thioredoxin domain-containing protein
Cnidaria	A0A0C2N044_THEKT	Uncharacterized protein
Cnidaria	A0A0C2JX45_THEKT	Nuclear speckle splicing regulatory protein 1
Cnidaria	A0A0C2MLP7_THEKT	Uncharacterized protein
Cnidaria	A0A0C2MBL3_THEKT	Uncharacterized protein
Cnidaria	A0A0C2J500_THEKT	Uncharacterized protein
Cnidaria	A0A0C2J9H5_THEKT	Uncharacterized protein
Cnidaria	A0A0C2MLS6_THEKT	Uncharacterized protein
Cnidaria	A0A0C2N0F7_THEKT	G_PROTEIN_RECEP_F1_2 domain-containing protein
Cnidaria	A0A0C2MS62_THEKT	Nitrile-specifier protein 5
Cnidaria	A0A0C2N266_THEKT	Uncharacterized protein
Cnidaria	A0A0C2J637_THEKT	ADP,ATP carrier protein
Cnidaria	A0A0C2IPD2_THEKT	Uncharacterized protein
Cnidaria	A0A0C2M823_THEKT	Glia-derived nexin
Cnidaria	A0A0C2M8T4_THEKT	Uncharacterized protein
Cnidaria	A0A0C2IHQ1_THEKT	Uncharacterized protein
Cnidaria	A0A0C2IXS3_THEKT	Disintegrin and metalloproteinase domain-containing protein 10
Cnidaria	A0A0C2J9K2_THEKT	Uncharacterized protein
Cnidaria	A0A0C2MBY4_THEKT	RRM domain-containing protein
Cnidaria	A0A0C2N042_THEKT	Integrase_H2C2 domain-containing protein
Cnidaria	A0A0C2IXB1_THEKT	Uncharacterized protein
Cnidaria	A0A0C2JLP5_THEKT	DDE_3 domain-containing protein
Cnidaria	A0A0C2MSY9_THEKT	Superoxide dismutase
Cnidaria	A0A0C2I770_THEKT	Uncharacterized protein
Cnidaria	A0A0C2NAY7_THEKT	Reverse transcriptase domain-containing protein
Cnidaria	A0A0C2JW41_THEKT	Uncharacterized protein
Cnidaria	A0A0C2MGJ4_THEKT	Uncharacterized protein
Cnidaria	A0A0C2J8U0_THEKT	Uncharacterized protein
Cnidaria	A0A0C2J2W6_THEKT	Mitoferrin-2
Cnidaria	A0A0C2N1P7_THEKT	Uncharacterized protein
Cnidaria	A0A0C2MDI6_THEKT	Uncharacterized protein
Cnidaria	A0A0C2MC69_THEKT	DDE_Tnp_IS1595 domain-containing protein
Cnidaria	A0A0C2N470_THEKT	Uncharacterized protein
Cnidaria	A0A0C2JUF0_THEKT	Uncharacterized protein
Cnidaria	A0A0C2MW83_THEKT	Uncharacterized protein
Cnidaria	A0A0C2IJQ9_THEKT	Uncharacterized protein
Cnidaria	A0A0C2N1Y7_THEKT	Uncharacterized protein
Cnidaria	A0A0C2MIY6_THEKT	Uncharacterized protein
Cnidaria	A0A0C2M392_THEKT	Uncharacterized protein
Cnidaria	A0A0C2MFX3_THEKT	AAR2 splicing factor homolog
Cnidaria	A0A0C2JQC1_THEKT	Uncharacterized protein
Cnidaria	A0A0C2MV08_THEKT	Uncharacterized protein
Cnidaria	A0A0C2N5Z7_THEKT	Uncharacterized protein
Cnidaria	A0A0C2J1G6_THEKT	Dynamin-3
Cnidaria	A0A0C2N222_THEKT	Uncharacterized protein
Cnidaria	A0A0C2J8D5_THEKT	Guanine nucleotide-binding protein-like 1
Cnidaria	A0A0C2NEF3_THEKT	Pol polyprotein
Cnidaria	A0A0C2NCK6_THEKT	Uncharacterized protein
Cnidaria	A0A0C2M5Z3_THEKT	Uncharacterized protein
Cnidaria	A0A0C2NMG8_THEKT	Uncharacterized protein
Cnidaria	A0A0C2IEN8_THEKT	Uncharacterized protein
Cnidaria	A0A0C2N0K9_THEKT	Collagen alpha-1(XIV) chain
Cnidaria	A0A0C2MFV0_THEKT	RT_RNaseH_2 domain-containing protein
Cnidaria	A0A0C2N1N9_THEKT	Uncharacterized protein
Cnidaria	A0A0C2N4I8_THEKT	Alpha-(1,6)-fucosyltransferase
Cnidaria	A0A0C2M6J0_THEKT	Uncharacterized protein
Cnidaria	A0A0C2IUD0_THEKT	X polypeptide
Cnidaria	A0A0C2MJ72_THEKT	Uncharacterized protein
Cnidaria	A0A0C2MVJ4_THEKT	Uncharacterized protein
Cnidaria	A0A0C2MUE4_THEKT	Calcium uniporter protein
Cnidaria	A0A0C2ND25_THEKT	Uncharacterized protein
Cnidaria	A0A0C2MUJ6_THEKT	Uncharacterized protein
Cnidaria	A0A0C2J8X2_THEKT	Uncharacterized protein
Cnidaria	A0A0C2IZR2_THEKT	Uncharacterized protein
Cnidaria	A0A0C2MCC2_THEKT	Afadin
Cnidaria	A0A059UH24_9CNID	Carbonic anhydrase (Fragment)
Cnidaria	A0A0C2NHE1_THEKT	Uncharacterized protein
Cnidaria	W6AZJ0_9CNID	NADH dehydrogenase subunit 4L (Fragment)
Cnidaria	A0A0C2N358_THEKT	Uncharacterized protein
Cnidaria	A0A0C2JKS9_THEKT	Uncharacterized protein
Cnidaria	A0A0C2JX60_THEKT	Uncharacterized protein
Cnidaria	A0A0C2MIV0_THEKT	Uncharacterized protein
Cnidaria	A0A0C2IUE3_THEKT	Retrovirus-related Pol polyprotein
Cnidaria	A0A0C2J282_THEKT	Uncharacterized protein
Cnidaria	A0A0C2NEA2_THEKT	Replication factor C subunit 2
Cnidaria	A0A0C2LZS0_THEKT	Uncharacterized protein
Cnidaria	A0A0C2JN63_THEKT	Uncharacterized protein
Cnidaria	A0A0C2N8X1_THEKT	Uncharacterized protein
Cnidaria	A0A0C2ML90_THEKT	Hsp90 co-chaperone Cdc37
Cnidaria	A0A0C2NBW6_THEKT	Uncharacterized protein
Cnidaria	A0A0C2MV79_THEKT	Uncharacterized protein
Cnidaria	A0A0C2J7U5_THEKT	Uncharacterized protein
Cnidaria	A0A0C2MHS3_THEKT	Uncharacterized protein
Cnidaria	A0A0C2MIN5_THEKT	Uncharacterized protein
Cnidaria	A0A0C2MBZ3_THEKT	DNA-directed RNA polymerase subunit
Cnidaria	A0A0C2JPE2_THEKT	Uncharacterized protein
Cnidaria	A0A0C2I872_THEKT	60S ribosomal protein L36
Cnidaria	A0A0C2IU66_THEKT	Uncharacterized protein
Cnidaria	A0A0C2N4E2_THEKT	Uncharacterized protein
Cnidaria	A0A0C2MYD3_THEKT	Uncharacterized protein
Cnidaria	A0A0C2MSI9_THEKT	Uncharacterized protein
Cnidaria	A0A0C2ILQ4_THEKT	Glia-derived nexin
Cnidaria	A0A0C2MN50_THEKT	Uncharacterized protein
Cnidaria	A0A0C2MGD7_THEKT	Beta-1,4 N-acetylgalactosaminyltransferase 1
Cnidaria	A0A0C2N4X9_THEKT	Uncharacterized protein
Cnidaria	A0A0C2MKT5_THEKT	Uncharacterized protein
Cnidaria	A0A0C2N5Z9_THEKT	Uncharacterized protein
Cnidaria	A0A0C2MYS5_THEKT	Uncharacterized protein
Cnidaria	A0A0C2MWD5_THEKT	Uncharacterized protein
Cnidaria	A0A0C2MWZ4_THEKT	Uncharacterized protein
Cnidaria	A0A0C2MTE7_THEKT	Uncharacterized protein
Cnidaria	A0A0C2J5I2_THEKT	Uncharacterized protein
Cnidaria	A0A0C2IUM6_THEKT	Uncharacterized protein
Cnidaria	A0A0C2JAV8_THEKT	Uncharacterized protein
Cnidaria	A0A0C2IFP0_THEKT	CCHC-type domain-containing protein
Cnidaria	A0A0C2MMA8_THEKT	AP-3 complex subunit mu-1
Cnidaria	A0A0C2IXY0_THEKT	Uncharacterized protein
Cnidaria	A0A0C2NF29_THEKT	Uncharacterized protein
Cnidaria	A0A0C2JPT1_THEKT	Uncharacterized protein
Cnidaria	A0A0C2M6W2_THEKT	Uncharacterized protein
Cnidaria	A0A0C2MXT8_THEKT	Uncharacterized protein
Cnidaria	A0A0C2MPW5_THEKT	Uncharacterized protein
Cnidaria	A0A0C2N5Q1_THEKT	Uncharacterized protein
Cnidaria	A0A0C2MG21_THEKT	Glia-derived nexin
Cnidaria	A0A0C2J1B8_THEKT	Uncharacterized protein
Cnidaria	A0A0C2NFL7_THEKT	Uncharacterized protein
Cnidaria	A0A0C2IJS3_THEKT	Transposon Ty3-I Gag-Pol polyprotein
Cnidaria	A0A0C2IMX6_THEKT	SHSP domain-containing protein
Cnidaria	A0A0C2MU87_THEKT	Uncharacterized protein
Cnidaria	A0A0C2JCX3_THEKT	Uncharacterized protein
Cnidaria	A0A0C2N7I0_THEKT	Serpin I2
Cnidaria	A0A0C2MI14_THEKT	Uncharacterized protein
Cnidaria	A0A0C2MPD8_THEKT	Uncharacterized protein
Cnidaria	A0A0C2MJM0_THEKT	Retrovirus-related Pol polyprotein
Cnidaria	A0A0C2MB09_THEKT	Uncharacterized protein
Cnidaria	A0A0C2MMT6_THEKT	Uncharacterized protein
Cnidaria	A0A0C2M143_THEKT	Uncharacterized protein
Cnidaria	A0A0C2N4E5_THEKT	Uncharacterized protein
Cnidaria	A0A0C2M8G3_THEKT	Uncharacterized protein
Cnidaria	A0A0C2MJG3_THEKT	UDP-xylose and UDP-N-acetylglucosamine transporter
Cnidaria	A0A0C2MFQ8_THEKT	Uncharacterized protein
Cnidaria	A0A0C2MI75_THEKT	Uncharacterized protein
Cnidaria	A0A0C2M1X4_THEKT	Uncharacterized protein
Cnidaria	A0A0C2JS30_THEKT	Uncharacterized protein
Cnidaria	A0A0C2MVE2_THEKT	Uncharacterized protein
Cnidaria	A0A0C2IAS6_THEKT	Uncharacterized protein
Cnidaria	A0A0C2MYA3_THEKT	Uncharacterized protein
Cnidaria	A0A0C2M182_THEKT	Uncharacterized protein
Cnidaria	A0A0C2NLW9_THEKT	MAGUK p55 subfamily member 5-A
Cnidaria	A0A0C2NM81_THEKT	Uncharacterized protein
Cnidaria	A0A0C2IR68_THEKT	Uncharacterized protein
Cnidaria	A0A0C2J154_THEKT	F420_oxidored domain-containing protein
Cnidaria	A0A0C2JB74_THEKT	Uncharacterized protein
Cnidaria	A0A0C2IM08_THEKT	Uncharacterized protein
Cnidaria	A0A0C2J7W4_THEKT	Uncharacterized protein
Cnidaria	A0A0C2N2D3_THEKT	Y+L amino acid transporter 2
Cnidaria	A0A0C2MII8_THEKT	Uncharacterized protein
Cnidaria	A0A0C2J646_THEKT	Uncharacterized protein
Cnidaria	A0A0C2JUL3_THEKT	Uncharacterized protein
Cnidaria	A0A0C2MUE0_THEKT	Uncharacterized protein
Cnidaria	A0A0C2MFG6_THEKT	Uncharacterized protein
Cnidaria	A0A0C2J776_THEKT	Uncharacterized protein
Cnidaria	A0A0C2MNE9_THEKT	Uncharacterized protein
Cnidaria	A0A0C2MPD6_THEKT	Uncharacterized protein
Cnidaria	A0A0C2MQ26_THEKT	Uncharacterized protein
Cnidaria	A0A0C2MU58_THEKT	Uncharacterized protein
Cnidaria	A0A0C2M0V9_THEKT	Uncharacterized protein
Cnidaria	A0A0C2NFU0_THEKT	Uncharacterized protein
Cnidaria	A0A0C2N255_THEKT	Uncharacterized protein
Cnidaria	A0A0C2IG08_THEKT	Uncharacterized protein
Cnidaria	A0A0C2IVR6_THEKT	Uncharacterized protein
Cnidaria	A0A0C2ME89_THEKT	Uncharacterized protein
Cnidaria	A0A0C2MI68_THEKT	Uncharacterized protein
Cnidaria	A0A0C2I756_THEKT	Uncharacterized protein
Cnidaria	A0A0C2ISI7_THEKT	Retrovirus-related Pol polyprotein from transposon 17.6
Cnidaria	A0A0C2MRA4_THEKT	Uncharacterized protein
Cnidaria	A0A0C2M6Q2_THEKT	Uncharacterized protein
Cnidaria	A0A0C2I6G9_THEKT	Uncharacterized protein
Cnidaria	A0A0C2NI81_THEKT	Cyclin-L1
Cnidaria	A0A0C2MSM3_THEKT	WD repeat-containing protein 3
Cnidaria	A0A0C2ML20_THEKT	Uncharacterized protein
Cnidaria	A0A0C2IAE5_THEKT	Glycogen [starch] synthase
Cnidaria	A0A0C2MML2_THEKT	Uncharacterized protein
Cnidaria	A0A0C2NFP3_THEKT	Sortilin-related receptor
Cnidaria	A0A0C2MFJ4_THEKT	Uncharacterized protein
Cnidaria	A0A0C2N0J6_THEKT	BHLH domain-containing protein
Cnidaria	A0A0C2JUZ8_THEKT	Uncharacterized protein
Cnidaria	A0A0C2MD15_THEKT	Cupin_2 domain-containing protein
Cnidaria	A0A0C2MWK6_THEKT	Pol polyprotein
Cnidaria	A0A0C2IZU6_THEKT	Hexokinase-1
Cnidaria	A0A0C2MVF6_THEKT	Uncharacterized protein
Cnidaria	A0A0C2MU69_THEKT	Serine/arginine-rich splicing factor 9
Cnidaria	A0A0C2I6L4_THEKT	Uncharacterized protein
Cnidaria	A0A0C2MPF9_THEKT	Uncharacterized protein
Cnidaria	A0A0C2JRX6_THEKT	E3 ubiquitin-protein ligase
Cnidaria	A0A0C2N203_THEKT	Uncharacterized protein
Cnidaria	A0A0C2MI72_THEKT	Poly(A) polymerase
Cnidaria	A0A0C2JWM1_THEKT	Uncharacterized protein
Cnidaria	A0A0C2N4L3_THEKT	Uncharacterized protein
Cnidaria	A0A0C2MTM1_THEKT	Uncharacterized protein
Cnidaria	A0A0C2M622_THEKT	Uncharacterized protein
Cnidaria	A0A0C2JUZ0_THEKT	Uncharacterized protein
Cnidaria	A0A0C2NMC0_THEKT	Uncharacterized protein
Cnidaria	A0A0C2NJ88_THEKT	Uncharacterized protein
Cnidaria	A0A0C2J2Z4_THEKT	Uncharacterized protein
Cnidaria	A0A0C2J685_THEKT	Uncharacterized protein
Cnidaria	A0A0C2I8J8_THEKT	4-hydroxybenzoate polyprenyltransferase, mitochondrial
Cnidaria	A0A0C2JI98_THEKT	DDE_Tnp_IS1595 domain-containing protein
Cnidaria	A0A0C2IXC7_THEKT	Uncharacterized protein
Cnidaria	A0A0C2MJH3_THEKT	Uncharacterized protein
Cnidaria	A0A0C2IX91_THEKT	Phosphoinositide phospholipase C
Cnidaria	A0A0C2JUV3_THEKT	Zinc finger MIZ domain-containing protein 2
Cnidaria	A0A0C2J5K7_THEKT	Uncharacterized protein
Cnidaria	A0A0C2IZU2_THEKT	Uncharacterized protein
Cnidaria	B4ZYT1_ACRMI	SoxE1
Cnidaria	U5KAM3_9CNID	NADH dehydrogenase subunit 1 (Fragment)
Cnidaria	A0A125R5M4_9CNID	Cytochrome c oxidase subunit 1 (Fragment)
Cnidaria	S5S6L8_9CNID	Mut-S-like protein (Fragment)
Cnidaria	Q29W23_9CNID	Heat shock protein 70 (Fragment)
Cnidaria	F1C6C4_9CNID	Cytochrome c oxidase subunit 1 (Fragment)
Cnidaria	A0A127ZN83_9CNID	Cytochrome c oxidase subunit 1 (Fragment)
Cnidaria	T1RUT1_9CNID	Cytochrome c oxidase subunit 1 (Fragment)
Cnidaria	A0A1P8STG6_9CNID	Cytochrome c oxidase subunit 1 (Fragment)
Cnidaria	U5KB99_9CNID	Cytochrome c oxidase subunit 1 (Fragment)
Cnidaria	Q6VYK8_CASXA	Cytochrome c oxidase subunit 1 (Fragment)
Cnidaria	A0A3G1DKB9_9CNID	Cytochrome c oxidase subunit 1 (Fragment)
Cnidaria	A9X3D3_9CNID	MutS-like protein (Fragment)
Cnidaria	D8V278_9CNID	Mut-S-like protein (Fragment)
Cnidaria	A0A222UC31_9CNID	NADH:ubiquinone reductase (H(+)-translocating) (Fragment)
Cnidaria	A0A4P8EUP4_9CNID	Cytochrome c oxidase subunit 1 (Fragment)
Cnidaria	A0A6G6CV27_9CNID	Histone H3 (Fragment)
Cnidaria	A0A060PKH7_9CNID	Cytochrome c oxidase subunit 1 (Fragment)
Cnidaria	A8CLX9_DANHO	Green fluorescent GFP-like protein
Cnidaria	I6LI72_AMPCM	NADH-ubiquinone oxidoreductase chain 6
Cnidaria	A0A3G3LM60_ACTEQ	NADH-ubiquinone oxidoreductase chain 5
Cnidaria	Q3KTY6_9CNID	Cytochrome c oxidase subunit 1 (Fragment)
Cnidaria	A0A0A7C3M1_9CNID	NADH-ubiquinone oxidoreductase chain 1 (Fragment)
Cnidaria	A0A059WM13_9CNID	Cytochrome c oxidase subunit 3 (Fragment)
Cnidaria	A0A0H5B3D7_9CNID	NADH dehydrogenase subunit 6
Cnidaria	D3GCI6_9CNID	MutS-like protein (Fragment)
Cnidaria	W6DI07_9CNID	MutS (Fragment)
Cnidaria	A0A1I9HQ01_9CNID	Cytochrome c oxidase subunit 3 (Fragment)
Cnidaria	A0A2R4PAG9_9CNID	Cytochrome c oxidase subunit 1 (Fragment)
Cnidaria	Q196I9_SIDRA	NADH:ubiquinone reductase (H(+)-translocating)
Cnidaria	A0A059UDD2_9CNID	Carbonic anhydrase (Fragment)
Cnidaria	A0A089NFG6_9CNID	ATP synthase subunit 6 (Fragment)
Cnidaria	A0A0U2E1L2_9CNID	NADH dehydrogenase subunit 4L
Cnidaria	A0A3Q9FDC8_9CNID	NADH:ubiquinone reductase (H(+)-translocating) (Fragment)
Cnidaria	A0A0U2E3N0_9CNID	Cytochrome c oxidase subunit 1
Cnidaria	W6AZH1_9CNID	NADH dehydrogenase subunit 4L (Fragment)
Cnidaria	E0WVG9_9CNID	Cytochrome c oxidase subunit 1 (Fragment)
Cnidaria	A0A0S2IB62_9CNID	Cytochrome c oxidase subunit 1 (Fragment)
Cnidaria	A0A0A0QV83_CYACP	Cytochrome c oxidase subunit 1 (Fragment)
Cnidaria	A0A3Q8U6H4_9CNID	MutS-like protein (Fragment)
Cnidaria	D1J6P8_9CNID	Green-emitting fluorescent protein
Cnidaria	A0A481MZV5_9CNID	NADH:ubiquinone reductase (H(+)-translocating)
Cnidaria	Q957E2_ANTXA	Cytochrome c oxidase subunit 3 (Fragment)
Cnidaria	Q5QH92_ANTXA	Arginine kinase (Fragment)
Cnidaria	B5MFK2_9CNID	Cytochrome c oxidase subunit 1 (Fragment)
Cnidaria	A0A2H4N8N8_STOME	Cytochrome c oxidase subunit 1 (Fragment)
Cnidaria	W8QFM0_9CNID	Cytochrome c oxidase subunit 1 (Fragment)
Cnidaria	J7Q1H0_9CNID	Cytochrome c oxidase subunit 1 (Fragment)
Cnidaria	A0A6C0ABS2_9CNID	Cytochrome c oxidase subunit 1 (Fragment)
Cnidaria	Q4VII0_9CNID	Cytochrome c oxidase subunit 1 (Fragment)
Cnidaria	A0A0M1QF34_9CNID	Cytochrome c oxidase subunit 1 (Fragment)
Cnidaria	A0A1W6RZ70_9CNID	Uncharacterized protein (Fragment)
Cnidaria	A0A2S1PS15_ACTEQ	Putative zucchini
Cnidaria	A0A3G3LM70_ACTEQ	Cytochrome b
Cnidaria	A0A0E4B8N0_9CNID	Cytochrome c oxidase subunit 2
Cnidaria	A0A0U2WSP4_9CNID	Cytochrome c oxidase subunit 1 (Fragment)
Cnidaria	A0A6C0WVL7_ACTEQ	Acrorhagin 1
Cnidaria	T2L1W0_HORDI	Cytochrome b
Cnidaria	A0A0E4B9R8_9CNID	NADH-ubiquinone oxidoreductase chain 1
Cnidaria	A0A0C5G377_9CNID	Cytochrome c oxidase subunit 1 (Fragment)
Cnidaria	Q692T0_CYACP	Homeobox protein sine oculis six 1/2 (Fragment)
Cnidaria	A0A0S2IB01_9CNID	NADH dehydrogenase subunit 4L
Cnidaria	A0A0U2E1L0_9CNID	ATP synthase subunit a
Cnidaria	A0A0S2IC04_9CNID	NADH-ubiquinone oxidoreductase chain 3
Cnidaria	Q196I8_SIDRA	NADH-ubiquinone oxidoreductase chain 6
Cnidaria	V5NRK9_9CNID	Uncharacterized protein (Fragment)
Cnidaria	W0SDK0_9CNID	Cytochrome c oxidase subunit 1 (Fragment)
Cnidaria	B5MFZ0_SIDRA	Beta tubulin (Fragment)
Cnidaria	Q1ALA8_9CNID	Cytochrome c oxidase subunit 1 (Fragment)
Cnidaria	G9ISC8_CASAN	Cytochrome b
Cnidaria	D7UT07_CASAN	Cytochrome c oxidase subunit 1 (Fragment)
Cnidaria	W6D700_9CNID	MutS (Fragment)
Cnidaria	A0A145Y5P1_9CNID	MutS-like protein (Fragment)
Cnidaria	A0A482DU78_AMPFE	ATP synthase subunit a
Cnidaria	A0A0E4B9R6_9CNID	Cytochrome c oxidase subunit 3
Cnidaria	U5KBP8_9CNID	NADH dehydrogenase subunit 1 (Fragment)
Cnidaria	A0A059UGP2_SIDSI	Carbonic anhydrase (Fragment)
Cnidaria	U5KBS7_9CNID	NADH dehydrogenase subunit 1 (Fragment)
Cnidaria	A0A6M4RGI1_9CNID	Cytochrome c oxidase subunit II
Cnidaria	A0A1W5RYP1_9CNID	Cytochrome c oxidase subunit 1 (Fragment)
Cnidaria	S5S6M3_9CNID	Mut-S-like protein (Fragment)
Cnidaria	A0A1W6RZ90_9CNID	Uncharacterized protein (Fragment)
Cnidaria	A0A6C0WVJ3_ACTEQ	Acrorhagin 1
Cnidaria	A1YHR9_9CNID	Cathepsin L (Fragment)
Cnidaria	A0A0H5BIE3_9CNID	NADH dehydrogenase subunit 6
Cnidaria	A0A3G3LM69_ACTEQ	Cytochrome c oxidase subunit 1
Cnidaria	A0A4D6C8I2_9CNID	NADH-ubiquinone oxidoreductase chain 1
Cnidaria	A0A5A4MLE2_9CNID	MutS protein (Fragment)
Cnidaria	A0A5K6WCW4_9CNID	MutS-like protein (Fragment)
Cnidaria	Q196J1_SIDRA	NADH-ubiquinone oxidoreductase chain 1
Cnidaria	V5NRJ8_9CNID	ATP synthase subunit 6 (Fragment)
Cnidaria	A9YYK3_ACRMI	Actin (Fragment)
Cnidaria	Q26045_9CNID	Antigen PKX101 (Fragment)
Cnidaria	R9VZC1_9CNID	Cytochrome c oxidase subunit 1 (Fragment)
Cnidaria	Q196T0_AGAHU	NADH-ubiquinone oxidoreductase chain 4
Cnidaria	R9Z2Q5_9CNID	MutS-like protein (Fragment)
Cnidaria	B6CBI7_9CNID	Cytochrome c oxidase subunit 1 (Fragment)
Cnidaria	A0A516MVW9_9CNID	NADH-ubiquinone oxidoreductase chain 6
Cnidaria	A0A516TQB7_9CNID	Cytochrome c oxidase subunit 3 (Fragment)
Cnidaria	D8VD01_9CNID	NADH-ubiquinone oxidoreductase chain 4L (Fragment)
Cnidaria	A0A1W5S0X2_9CNID	Cytochrome c oxidase subunit 1 (Fragment)
Cnidaria	A0A1W6RZD3_9CNID	Uncharacterized protein (Fragment)
Cnidaria	A0A6C0WWH1_ACTEQ	DNA helicase
Cnidaria	A0A6C0WVZ5_ACTEQ	Cohesin subunit SA-1
Cnidaria	A0A0H5B3E6_9CNID	Complex III subunit 3
Cnidaria	A0A0R5STF4_9CNID	MutS-like protein (Fragment)
Cnidaria	A0A0H5B155_9CNID	Complex III subunit 3
Cnidaria	A0A0H5AY35_9CNID	NADH dehydrogenase subunit 3
Cnidaria	A0A2R4PA54_9CNID	Cytochrome c oxidase subunit 1 (Fragment)
Cnidaria	A0A0U2E3B5_9CNID	NADH-ubiquinone oxidoreductase chain 5
Cnidaria	A0MGK1_ANTXA	Cytochrome b (Fragment)
Cnidaria	A0A2D0WG30_9CNID	Cytochrome c oxidase subunit 1 (Fragment)
Cnidaria	A0A0C2MTE2_THEKT	Transposon Ty3-G Gag-Pol polyprotein
Cnidaria	A0A0C2JIY5_THEKT	Uncharacterized protein
Cnidaria	A0A0C2MRU9_THEKT	Homeobox protein Nkx-2.6
Cnidaria	A0A0C2MLZ0_THEKT	FLYWCH-type domain-containing protein
Cnidaria	A0A0C2JP90_THEKT	Uncharacterized protein
Cnidaria	A0A0C2MDN3_THEKT	Uncharacterized protein
Cnidaria	A0A0C2MYH4_THEKT	Uncharacterized protein
Cnidaria	A0A0C2J7V8_THEKT	Uncharacterized protein
Cnidaria	A0A0C2MGD2_THEKT	GPN-loop GTPase
Cnidaria	A0A0C2NGV7_THEKT	60S ribosomal protein L24
Cnidaria	A0A0C2M9H2_THEKT	Uncharacterized protein
Cnidaria	A0A0C2NDV9_THEKT	Uncharacterized protein
Cnidaria	A0A0C2MSH1_THEKT	Uncharacterized protein
Cnidaria	A0A0C2J924_THEKT	Cystathionine beta-synthase
Cnidaria	A0A0C2N488_THEKT	Uncharacterized protein
Cnidaria	A0A0C2MK21_THEKT	Uncharacterized protein
Cnidaria	A0A0C2MSQ6_THEKT	Uncharacterized protein
Cnidaria	A0A0C2M710_THEKT	Uncharacterized protein
Cnidaria	A0A0C2JW10_THEKT	Uncharacterized protein
Cnidaria	A0A0C2J1Y6_THEKT	Uncharacterized protein
Cnidaria	A0A0C2MNK4_THEKT	Uncharacterized protein
Cnidaria	A0A0C2LZV2_THEKT	Uncharacterized protein
Cnidaria	A0A0C2JR13_THEKT	Uncharacterized protein
Cnidaria	A0A0C2N3A9_THEKT	Uncharacterized protein
Cnidaria	A0A0C2NFF1_THEKT	Putative serpin-like protein
Cnidaria	A0A0C2M8Y4_THEKT	Uncharacterized protein
Cnidaria	A0A0C2J3B7_THEKT	Uncharacterized protein
Cnidaria	A0A0C2J361_THEKT	Uncharacterized protein
Cnidaria	A0A0C2JQS7_THEKT	Uncharacterized protein
Cnidaria	A0A0C2JLC8_THEKT	Uncharacterized protein
Cnidaria	A0A0C2ND76_THEKT	Uncharacterized protein
Cnidaria	A0A0C2MK53_THEKT	Ribosomal RNA-processing protein 8
Cnidaria	A0A0C2LZV3_THEKT	Uncharacterized protein
Cnidaria	A0A0C2M1G7_THEKT	Uncharacterized protein
Cnidaria	A0A0C2MDE3_THEKT	Uncharacterized protein
Cnidaria	A0A0C2ISQ2_THEKT	Uncharacterized protein
Cnidaria	A0A0C2N420_THEKT	Uncharacterized protein
Cnidaria	A0A0C2NFV0_THEKT	Uncharacterized protein
Cnidaria	A0A0C2JI46_THEKT	Uncharacterized protein
Cnidaria	A0A0C2MNJ0_THEKT	Early endosome antigen 1
Cnidaria	A0A0C2MF33_THEKT	Uncharacterized protein
Cnidaria	A0A0C2MZ04_THEKT	Uncharacterized protein
Cnidaria	A0A0C2JKH5_THEKT	SCAN domain-containing protein 3
Cnidaria	A0A0C2ME05_THEKT	Phosphatidylinositol 3,4,5-trisphosphate 3-phosphatase and dual-specificity protein phosphatase PTEN
Cnidaria	A0A0C2MIA6_THEKT	Uncharacterized protein
Cnidaria	A0A0C2NLC1_THEKT	Uncharacterized protein
Cnidaria	A0A0C2NLJ1_THEKT	Uncharacterized protein
Cnidaria	A0A0C2MBW2_THEKT	ML domain-containing protein
Cnidaria	A0A0C2JJG0_THEKT	TFIIS N-terminal domain-containing protein
Cnidaria	A0A0C2NF77_THEKT	MULE domain-containing protein
Cnidaria	A0A0C2MX00_THEKT	Uncharacterized protein
Cnidaria	A0A0C2NCY1_THEKT	Uncharacterized protein
Cnidaria	A0A0C2N3H6_THEKT	Uncharacterized protein
Cnidaria	A0A0C2N180_THEKT	Uncharacterized protein
Cnidaria	A0A0C2MUP1_THEKT	Uncharacterized protein
Cnidaria	A0A0C2JZ62_THEKT	Uncharacterized protein
Cnidaria	A0A0C2MFX5_THEKT	Uncharacterized protein
Cnidaria	A0A0C2IYC4_THEKT	Pro-Pol polyprotein
Cnidaria	A0A0C2JHB3_THEKT	Uncharacterized protein
Cnidaria	A0A0C2JZW7_THEKT	Alpha-(1,3)-fucosyltransferase 9
Cnidaria	A0A0C2N905_THEKT	Uncharacterized protein
Cnidaria	A0A0C2MPI9_THEKT	Malate dehydrogenase
Cnidaria	A0A0C2MSV6_THEKT	DDE_Tnp_IS1595 domain-containing protein
Cnidaria	A0A0C2N1H6_THEKT	Uncharacterized protein
Cnidaria	A0A0C2N6E4_THEKT	Uncharacterized protein
Cnidaria	A0A0C2IE46_THEKT	Uncharacterized protein
Cnidaria	A0A0C2ITT8_THEKT	Uncharacterized protein
Cnidaria	A0A0C2NEM3_THEKT	Uncharacterized protein
Cnidaria	A0A0C2N6I2_THEKT	Uncharacterized protein
Cnidaria	A0A0C2IX68_THEKT	Uncharacterized protein
Cnidaria	A0A0C2M1B6_THEKT	Uncharacterized protein
Cnidaria	A0A0C2MKT3_THEKT	Uncharacterized protein
Cnidaria	A0A0C2NDS0_THEKT	Uncharacterized protein
Cnidaria	A0A0C2MJK7_THEKT	Uncharacterized protein
Cnidaria	A0A0C2MUQ8_THEKT	DNA-directed RNA polymerase
Cnidaria	A0A0C2NGZ4_THEKT	MULE domain-containing protein
Cnidaria	A0A0C2NF08_THEKT	Uncharacterized protein
Cnidaria	A0A0C2MYF7_THEKT	Uncharacterized protein
Cnidaria	A0A0C2MLR9_THEKT	Uncharacterized protein
Cnidaria	A0A0C2I9K9_THEKT	Uncharacterized protein
Cnidaria	A0A0C2ITX4_THEKT	Uncharacterized protein
Cnidaria	A0A0C2N0P7_THEKT	Uncharacterized protein
Cnidaria	A0A0C2IHE2_THEKT	Uncharacterized protein
Cnidaria	A0A0C2JGA3_THEKT	Uncharacterized protein
Cnidaria	A0A0C2J3A4_THEKT	Uncharacterized protein
Cnidaria	A0A0C2NL14_THEKT	CRIB domain-containing protein
Cnidaria	A0A0C2IKX8_THEKT	Uncharacterized protein
Cnidaria	A0A0C2ITW6_THEKT	Uncharacterized protein
Cnidaria	A0A0C2MRP4_THEKT	Hexosyltransferase
Cnidaria	A0A0C2MRT4_THEKT	Cactin
Cnidaria	A0A0C2JSI2_THEKT	RuvB-like helicase
Cnidaria	A0A0C2JTF8_THEKT	Molybdenum cofactor biosynthesis protein 1
Cnidaria	A0A0C2J9V1_THEKT	Ectonucleoside triphosphate diphosphohydrolase 7
Cnidaria	A0A0C2IHQ7_THEKT	Prostaglandin E synthase 2
Cnidaria	A0A0C2IUX1_THEKT	Neuroserpin
Cnidaria	A0A0C2M013_THEKT	Uncharacterized protein
Cnidaria	A0A0C2J0C4_THEKT	Uncharacterized protein
Cnidaria	A0A0C2I704_THEKT	Uncharacterized protein
Cnidaria	A0A0C2J537_THEKT	Uncharacterized protein
Cnidaria	A0A0C2JI37_THEKT	Uncharacterized protein
Cnidaria	A0A0C2I5M8_THEKT	Uncharacterized protein
Cnidaria	A0A0C2N1C4_THEKT	Uncharacterized protein
Cnidaria	A0A0C2J1I2_THEKT	Solute carrier family 2, facilitated glucose transporter member 1
Cnidaria	A0A0C2I5W8_THEKT	Uncharacterized protein
Cnidaria	A0A0C2NBM2_THEKT	Golgi-associated plant pathogenesis-related protein 1
Cnidaria	A0A0C2J9A4_THEKT	Uncharacterized protein
Cnidaria	A0A0C2NMB4_THEKT	Uncharacterized protein
Cnidaria	A0A0C2JML3_THEKT	Uncharacterized protein
Cnidaria	A0A0C2N275_THEKT	Uncharacterized protein
Cnidaria	A0A0C2MME8_THEKT	Uncharacterized protein
Cnidaria	A0A0C2M2N1_THEKT	Uncharacterized protein
Cnidaria	A0A0C2MK80_THEKT	Uncharacterized protein
Cnidaria	A0A0C2IVP2_THEKT	Golgi-associated plant pathogenesis-related protein 1
Cnidaria	A0A0C2N0A0_THEKT	Uncharacterized protein
Cnidaria	A0A0C2MRT6_THEKT	Homeobox domain-containing protein
Cnidaria	A0A0C2J158_THEKT	Uncharacterized protein
Cnidaria	A0A0C2IDE6_THEKT	Uncharacterized protein
Cnidaria	A0A0C2MYB0_THEKT	PR domain zinc finger protein 5
Cnidaria	A0A0C2J483_THEKT	Uncharacterized protein
Cnidaria	A0A0C2J918_THEKT	Uncharacterized protein
Cnidaria	A0A0C2MHR1_THEKT	Uncharacterized protein
Cnidaria	A0A0C2JWT0_THEKT	Uncharacterized protein
Cnidaria	A0A0C2IZJ4_THEKT	Uncharacterized protein
Cnidaria	A0A0C2JXA5_THEKT	Uncharacterized protein
Cnidaria	A0A0C2JNA0_THEKT	Uncharacterized protein
Cnidaria	A0A0C2MT83_THEKT	Uncharacterized protein
Cnidaria	A0A0C2JGV0_THEKT	Kelch domain-containing protein 10
Cnidaria	A0A0C2MZ67_THEKT	Uncharacterized protein
Cnidaria	A0A0C2IW98_THEKT	Uncharacterized protein
Cnidaria	A0A0C2I7I3_THEKT	Kelch domain-containing protein 10
Cnidaria	A0A0C2MEW6_THEKT	Uncharacterized protein
Cnidaria	A0A0C2IK23_THEKT	Uncharacterized protein
Cnidaria	A0A0C2MZ74_THEKT	Uncharacterized protein
Cnidaria	A0A0C2MSQ4_THEKT	Uncharacterized protein
Cnidaria	A0A0C2ITP6_THEKT	Alpha-(1,6)-fucosyltransferase
Cnidaria	A0A0C2JWD8_THEKT	Uncharacterized protein
Cnidaria	A0A0C2N6K0_THEKT	Uncharacterized protein
Cnidaria	A0A0C2MM14_THEKT	Uncharacterized protein
Cnidaria	A0A0C2MAN9_THEKT	Filamentous hemagglutinin
Cnidaria	A0A0C2JTL8_THEKT	Putative E3 ubiquitin-protein ligase HERC4
Cnidaria	A0A0C2J080_THEKT	Uncharacterized protein
Cnidaria	A0A0C2MZS1_THEKT	Uncharacterized protein
Cnidaria	A0A0C2J7R1_THEKT	Uncharacterized protein
Cnidaria	A0A0C2J0P0_THEKT	Uncharacterized protein
Cnidaria	A0A0C2J416_THEKT	Digestive cysteine proteinase 2
Cnidaria	A0A0C2MMX7_THEKT	Cysteine protease
Cnidaria	A0A0C2J7J0_THEKT	Uncharacterized protein
Cnidaria	A0A0C2MPU3_THEKT	Uncharacterized protein
Cnidaria	A0A0C2JBX5_THEKT	Uncharacterized protein
Cnidaria	A0A0C2J0Z0_THEKT	Uncharacterized protein
Cnidaria	A0A0C2MNG3_THEKT	Uncharacterized protein
Cnidaria	A0A0C2JF96_THEKT	Uncharacterized protein
Cnidaria	A0A0C2MKX8_THEKT	Catabolite control protein A
Cnidaria	A0A0C2IV59_THEKT	Uncharacterized protein
Cnidaria	A0A0C2JBB6_THEKT	Cyclin-dependent kinase 9
Cnidaria	A0A0C2JW06_THEKT	Uncharacterized protein
Cnidaria	A0A0C2MFK0_THEKT	Uncharacterized protein
Cnidaria	A0A0C2MND6_THEKT	Serpin I2
Cnidaria	A0A0C2IAB5_THEKT	Uncharacterized protein
Cnidaria	A0A0C2M8S8_THEKT	Mediator of RNA polymerase II transcription subunit 6
Cnidaria	A0A0C2NM34_THEKT	Uncharacterized protein
Cnidaria	A0A0C2MV59_THEKT	Uncharacterized protein
Cnidaria	A0A0C2JXD7_THEKT	Uncharacterized protein
Cnidaria	A0A0C2JDM3_THEKT	Uncharacterized protein
Cnidaria	A0A0C2MWM8_THEKT	Uncharacterized protein
Cnidaria	A0A0C2J8B8_THEKT	Uncharacterized protein
Cnidaria	A0A0C2IEN3_THEKT	Alpha-(1,6)-fucosyltransferase
Cnidaria	A0A0C2J511_THEKT	Uncharacterized protein
Cnidaria	A0A0C2MIW6_THEKT	Uncharacterized protein
Cnidaria	A0A0C2NDL6_THEKT	Uncharacterized protein
Cnidaria	A0A0C2MX03_THEKT	Uncharacterized protein
Cnidaria	A0A0C2M994_THEKT	Uncharacterized protein
Cnidaria	A0A0C2N0I2_THEKT	Uncharacterized protein
Cnidaria	A0A0C2N3V6_THEKT	Uncharacterized protein
Cnidaria	A0A0C2MP04_THEKT	Uncharacterized protein
Cnidaria	A0A0C2MJW9_THEKT	Uncharacterized protein
Cnidaria	A0A0C2NJX3_THEKT	Uncharacterized protein
Cnidaria	A0A0C2J0J3_THEKT	Pyridoxal phosphate phosphatase
Cnidaria	A0A0C2J4K1_THEKT	Uncharacterized protein
Cnidaria	A0A0C2MNC7_THEKT	Hydroperoxide isomerase ALOXE3
Cnidaria	A0A0C2MNL3_THEKT	Structural maintenance of chromosomes protein 4
Cnidaria	A0A0C2JMI2_THEKT	Uncharacterized protein
Cnidaria	A0A0C2J926_THEKT	Uncharacterized protein
Cnidaria	A0A0C2MHD3_THEKT	Uncharacterized protein
Cnidaria	A0A0C2JRM4_THEKT	Uncharacterized protein
Cnidaria	A0A0C2I8Q0_THEKT	Uncharacterized protein
Cnidaria	A0A0C2JTE4_THEKT	Uncharacterized protein
Cnidaria	A0A0C2JAM6_THEKT	Solute carrier family 35 member B1
Cnidaria	A0A0C2MQQ7_THEKT	Uncharacterized protein
Cnidaria	A0A0C2MU31_THEKT	Uncharacterized protein
Cnidaria	A0A0C2MRV6_THEKT	MULE domain-containing protein
Cnidaria	B5T1L4_ACRMI	Green fluorescent protein FP512
Cnidaria	Q95WF5_ACRMI	Nuclear receptor AmNR9 (Fragment)
Cnidaria	Q3MJM5_9CNID	Cytochrome c oxidase subunit 1 (Fragment)
Cnidaria	A0A3G1URM9_9CNID	Cytochrome c oxidase subunit 1 (Fragment)
Cnidaria	U5KAD6_9CNID	Cytochrome c oxidase subunit 1 (Fragment)
Cnidaria	E1U637_9CNID	Cytochrome c oxidase subunit 3 (Fragment)
Cnidaria	A0A6B9JKZ2_9CNID	Cytochrome c oxidase subunit 1 (Fragment)
Cnidaria	A7K742_9CNID	MutS-like protein (Fragment)
Cnidaria	A0A089NAV3_9CNID	Cytochrome c oxidase subunit 1 (Fragment)
Cnidaria	D9CGM8_9CNID	Cytochrome c oxidase subunit 1 (Fragment)
Cnidaria	A0A089NDC9_9CNID	Cytochrome c oxidase subunit 1 (Fragment)
Cnidaria	A0A6C0WV95_ACTEQ	Putative Fanconi anemia group M protein
Cnidaria	A0A345D0G1_9CNID	NADH-ubiquinone oxidoreductase chain 3 (Fragment)
Cnidaria	A0A0H5B159_9CNID	Uncharacterized protein
Cnidaria	A0A679PDV4_CASXA	Toxin c
Cnidaria	A0A089NFC5_9CNID	Uncharacterized protein (Fragment)
Cnidaria	G9ISG4_CYACP	Cytochrome c oxidase subunit 3
Cnidaria	A0A2P1JJQ1_9CNID	Histone H3 (Fragment)
Cnidaria	Q4VIH6_9CNID	Cytochrome c oxidase subunit 1 (Fragment)
Cnidaria	A0A1W6RZ82_9CNID	Uncharacterized protein (Fragment)
Cnidaria	A0A6C0WVB6_ACTEQ	Homologous-pairing protein 2 homolog
Cnidaria	A0A1W6C761_9CNID	MutS (Fragment)
Cnidaria	Q3KTY0_9CNID	Cytochrome c oxidase subunit 1 (Fragment)
Cnidaria	A0A141GEM8_9CNID	MutS-like protein (Fragment)
Cnidaria	Q9XYT5_CASXA	Scox-1 homeodomain protein (Fragment)
Cnidaria	A0A6B9XK19_CASXA	Cytochrome c oxidase subunit 1 (Fragment)
Cnidaria	A0A1W6C7C5_9CNID	Cytochrome c oxidase subunit II (Fragment)
Cnidaria	A0A481MZV6_9CNID	ATP synthase F0 subunit 8
Cnidaria	G9ISB5_CASAN	Orf314
Cnidaria	A0A2Z2DYZ2_CONGI	Actinoporin (Fragment)
Cnidaria	B6CTZ6_9CNID	Green fluorescent GFP-like protein
Cnidaria	A0A1W5S9L7_9CNID	Cytochrome c oxidase subunit 1 (Fragment)
Cnidaria	A0A516MVN2_9CNID	MutS-like protein
Cnidaria	A0A481ZKA6_9CNID	Cytochrome c oxidase subunit 1 (Fragment)
Cnidaria	A0A516MVN4_9CNID	Cytochrome c oxidase subunit 1
Cnidaria	Q4VIH2_9CNID	Cytochrome c oxidase subunit 1 (Fragment)
Cnidaria	A0A0C5AVA8_9CNID	Cytochrome c oxidase subunit 1 (Fragment)
Cnidaria	A0A0K1EU82_9CNID	NADH:ubiquinone reductase (H(+)-translocating) (Fragment)
Cnidaria	A0A1W6RZ86_9CNID	Uncharacterized protein (Fragment)
Cnidaria	A0A6C0WWI0_ACTEQ	Putative double-strand-break repair protein rad21
Cnidaria	A0A0E3VN62_9CNID	ATPase subunit 8
Cnidaria	A0A515I5M4_9CNID	Cytochrome c oxidase subunit 1 (Fragment)
Cnidaria	T2L2U5_HORDI	Cytochrome c oxidase subunit 3
Cnidaria	A0A0C5GCY0_9CNID	Cytochrome c oxidase subunit 1 (Fragment)
Cnidaria	Q196S3_AGAHU	NADH-ubiquinone oxidoreductase chain 3
Cnidaria	A0A482DRN3_AMPFE	NADH:ubiquinone reductase (H(+)-translocating)
Cnidaria	A0A1C9FQN1_CHRQI	Chrysaoralin
Cnidaria	D3J121_9CNID	MutS-like protein (Fragment)
Cnidaria	G8DM02_CHRQI	Uncharacterized protein
Cnidaria	A0A516MW01_9CNID	Cytochrome c oxidase subunit 3
Cnidaria	A0A6H2U3Z7_9CNID	Cytochrome c oxidase subunit 3 (Fragment)
Cnidaria	A0A516MVN5_9CNID	ATP synthase subunit a
Cnidaria	D8WW17_9CNID	MutS-like protein (Fragment)
Cnidaria	U5KAF6_9CNID	Cytochrome c oxidase subunit 1 (Fragment)
Cnidaria	A0A2K8H6Y6_9CNID	MutS-like protein (Fragment)
Cnidaria	Q2EZ91_9CNID	NADH-ubiquinone oxidoreductase chain 3 (Fragment)
Cnidaria	A0A5H2Q940_9CNID	Cytochrome c oxidase subunit II (Fragment)
Cnidaria	A0S7T2_9CNID	MutS-like protein (Fragment)
Cnidaria	A0A6C0WZ19_ACTEQ	DNA mismatch repair protein Mlh3
Cnidaria	A0A0E4B8P9_9CNID	NADH:ubiquinone reductase (H(+)-translocating)
Cnidaria	A0A6C0WWE7_ACTEQ	Putative sister chromatid cohesion protein PDS5 (Fragment)
Cnidaria	A0A3G3LM81_ACTEQ	Cytochrome c oxidase subunit 3 (Fragment)
Cnidaria	A0A6C0WVW4_ACTEQ	Acrorhagin 1
Cnidaria	A0A6M9X7H2_CASXA	Activated C kinase receptor
Cnidaria	Q6VYK5_CASXA	Cytochrome c oxidase subunit 1 (Fragment)
Cnidaria	A0A2U8U3X8_9CNID	NADH dehydrogenase subunit 4 (Fragment)
Cnidaria	A0A516MVX3_9CNID	NADH-ubiquinone oxidoreductase chain 1
Cnidaria	Q8MTL1_CHRQI	Homeobox protein neoscox1.Cc (Fragment)
Cnidaria	A0A516MVP6_9CNID	NADH dehydrogenase subunit 4L
Cnidaria	D8VCZ9_9CNID	NADH-ubiquinone oxidoreductase chain 4L (Fragment)
Cnidaria	A0A291NWN0_9CNID	MutS-like protein (Fragment)
Cnidaria	Q2EZ92_9CNID	NADH:ubiquinone reductase (H(+)-translocating) (Fragment)
Cnidaria	W5REJ0_9CNID	Cytochrome oxidase subunit III (Fragment)
Cnidaria	W6D7Y1_9CNID	MutS (Fragment)
Cnidaria	A0A0H5AY00_9CNID	Uncharacterized protein
Cnidaria	A0A2H4N889_9CNID	Cytochrome c oxidase subunit 1 (Fragment)
Cnidaria	A0A0B5E6C5_CYACP	Cytochrome c oxidase subunit 1 (Fragment)
Cnidaria	U5JGI5_CYACP	Cytochrome c oxidase subunit 1 (Fragment)
Cnidaria	V5NTE1_9CNID	Cytochrome c oxidase subunit 1 (Fragment)
Cnidaria	V5NRY5_9CNID	NADH dehydrogenase subunit 5 (Fragment)
Cnidaria	A0A1I9Q6S3_9CNID	Cytochrome c oxidase subunit 1 (Fragment)
Cnidaria	A0A6M4RH77_9CNID	ATP synthase F0 subunit 8
Cnidaria	A0A0C2IC75_THEKT	Uncharacterized protein
Cnidaria	A0A0C2N075_THEKT	Unconventional myosin-IXa
Cnidaria	A0A0C2MH06_THEKT	Uncharacterized protein
Cnidaria	A0A0C2M6H0_THEKT	Uncharacterized protein
Cnidaria	A0A0C2N244_THEKT	Uncharacterized protein
Cnidaria	A0A0C2NL17_THEKT	Uncharacterized protein
Cnidaria	A0A0C2JIK3_THEKT	Alpha-1-antitrypsin
Cnidaria	A0A0C2N432_THEKT	Eukaryotic translation initiation factor 2 subunit 1
Cnidaria	A0A0C2MK70_THEKT	UPF0428 protein CXorf56
Cnidaria	A0A0C2JND8_THEKT	DDE_Tnp_IS1595 domain-containing protein
Cnidaria	A0A0C2J939_THEKT	Uncharacterized protein
Cnidaria	A0A0C2MKP1_THEKT	Uncharacterized protein
Cnidaria	A0A0C2MLM2_THEKT	Uncharacterized protein
Cnidaria	A0A0C2MG84_THEKT	Uncharacterized protein
Cnidaria	A0A0C2MKQ2_THEKT	Guanine nucleotide-binding protein subunit beta-like protein
Cnidaria	A0A0C2MVH4_THEKT	Uncharacterized protein
Cnidaria	A0A0C2NE81_THEKT	Uncharacterized protein
Cnidaria	A0A0C2JGY1_THEKT	Uncharacterized protein
Cnidaria	A0A0C2MYH9_THEKT	TBC1 domain family member 24
Cnidaria	A0A0C2MIK5_THEKT	Uncharacterized protein
Cnidaria	A0A0C2MAL8_THEKT	Uncharacterized protein
Cnidaria	A0A0C2JDC0_THEKT	Uncharacterized protein
Cnidaria	A0A0C2N6A2_THEKT	Retrovirus-related Pol polyprotein
Cnidaria	A0A0C2I839_THEKT	Cytosol aminopeptidase
Cnidaria	A0A0C2IVB7_THEKT	Uncharacterized protein
Cnidaria	A0A0C2NEH9_THEKT	Dynein light chain
Cnidaria	A0A0C2N9V9_THEKT	Uncharacterized protein
Cnidaria	A0A0C2JSC9_THEKT	Probable RuBisCO transcriptional regulator
Cnidaria	A0A0C2M940_THEKT	Uncharacterized protein
Cnidaria	A0A0C2MJP2_THEKT	Uncharacterized protein
Cnidaria	A0A0C2M9X8_THEKT	Hsp90 co-chaperone Cdc37
Cnidaria	A0A0C2N5G2_THEKT	Uncharacterized protein
Cnidaria	A0A0C2JQ87_THEKT	GTPase Era, mitochondrial
Cnidaria	A0A0C2IUF9_THEKT	Uncharacterized protein
Cnidaria	A0A0C2J9I7_THEKT	Uncharacterized protein
Cnidaria	A0A0C2IMS5_THEKT	Uncharacterized protein
Cnidaria	A0A0C2MR64_THEKT	Uncharacterized protein
Cnidaria	A0A0C2MR93_THEKT	Uncharacterized protein
Cnidaria	A0A0C2IX85_THEKT	Translocon-associated protein subunit beta
Cnidaria	A0A0C2MVE4_THEKT	Ubiquilin-1
Cnidaria	A0A0C2J1G5_THEKT	Uncharacterized protein
Cnidaria	A0A0C2IHM0_THEKT	Uncharacterized protein
Cnidaria	A0A0C2J997_THEKT	Uncharacterized protein
Cnidaria	A0A0C2MZE2_THEKT	Cell division control protein 6
Cnidaria	A0A0C2MY31_THEKT	Uncharacterized protein
Cnidaria	A0A0C2IBA3_THEKT	Uncharacterized protein
Cnidaria	A0A0C2MDT5_THEKT	Uncharacterized protein
Cnidaria	A0A0C2M642_THEKT	Uncharacterized protein
Cnidaria	A0A0C2IY10_THEKT	Ubiquitin-conjugating enzyme E2 A
Cnidaria	A0A0C2JW60_THEKT	Acetyl-coenzyme A transporter 1
Cnidaria	A0A0C2J429_THEKT	Uncharacterized protein
Cnidaria	A0A0C2MJF1_THEKT	Peroxiredoxin-1
Cnidaria	A0A0C2JXC3_THEKT	Uncharacterized protein
Cnidaria	A0A0C2MX36_THEKT	Uncharacterized protein
Cnidaria	A0A0C2JD40_THEKT	Pol polyprotein
Cnidaria	A0A0C2J6S9_THEKT	Uncharacterized protein
Cnidaria	A0A0C2MSN6_THEKT	Ig-like domain-containing protein
Cnidaria	A0A0C2J3N5_THEKT	Chaperone protein DnaJ
Cnidaria	A0A0C2MKD1_THEKT	Uncharacterized protein
Cnidaria	A0A0C2IGB0_THEKT	Uncharacterized protein
Cnidaria	A0A0C2JYJ1_THEKT	Succinate dehydrogenase [ubiquinone] flavoprotein subunit, mitochondrial
Cnidaria	A0A0C2MR20_THEKT	Uncharacterized protein
Cnidaria	A0A0C2N5W2_THEKT	Uncharacterized protein
Cnidaria	A0A0C2JN07_THEKT	Uncharacterized protein
Cnidaria	A0A0C2MFI8_THEKT	Uncharacterized protein
Cnidaria	A0A0C2J2G8_THEKT	Uncharacterized protein
Cnidaria	A0A0C2J010_THEKT	Uncharacterized protein
Cnidaria	A0A0C2N1J1_THEKT	Uncharacterized protein
Cnidaria	A0A0C2IVT9_THEKT	Uncharacterized protein
Cnidaria	A0A0C2IYH8_THEKT	Replication factor C subunit 5
Cnidaria	A0A0C2NAG7_THEKT	Uncharacterized protein
Cnidaria	A0A0C2JTQ9_THEKT	Uncharacterized protein
Cnidaria	A0A0C2N1S7_THEKT	Uncharacterized protein
Cnidaria	A0A0C2MBC9_THEKT	Uncharacterized protein
Cnidaria	A0A0C2J6A8_THEKT	Uncharacterized protein
Cnidaria	A0A0C2MZM2_THEKT	Uncharacterized protein
Cnidaria	A0A0C2MGH7_THEKT	Uncharacterized protein
Cnidaria	A0A0C2NE34_THEKT	NEDD8
Cnidaria	A0A0C2MI51_THEKT	Uncharacterized protein
Cnidaria	A0A0C2N880_THEKT	Uncharacterized protein
Cnidaria	A0A0C2MKY4_THEKT	Uncharacterized protein
Cnidaria	A0A0C2IWK1_THEKT	Uncharacterized protein
Cnidaria	W8DSR9_9CNID	MutS-like protein (Fragment)
Cnidaria	A0A0C2N3N2_THEKT	Uncharacterized protein
Cnidaria	A0A0C2IMU1_THEKT	Uncharacterized protein
Cnidaria	A0A0C2IV81_THEKT	Uncharacterized protein
Cnidaria	A0A0C2ND53_THEKT	Uncharacterized protein
Cnidaria	A0A0C2IFX0_THEKT	Uncharacterized protein
Cnidaria	A0A0C2M7B5_THEKT	Uncharacterized protein
Cnidaria	A0A0C2MRC4_THEKT	Uncharacterized protein
Cnidaria	A0A0C2IQA0_THEKT	Uncharacterized protein
Cnidaria	A0A0C2NBP0_THEKT	Ribosome biogenesis protein wdr12
Cnidaria	A0A0C2JVD6_THEKT	Uncharacterized protein
Cnidaria	A0A0C2MLT5_THEKT	Uncharacterized protein
Cnidaria	A0A0C2MXH3_THEKT	Protein PLANT CADMIUM RESISTANCE 1
Cnidaria	A0A0C2IBP6_THEKT	Uncharacterized protein
Cnidaria	A0A0C2LZR0_THEKT	Uncharacterized protein
Cnidaria	A0A0C2ML55_THEKT	Uncharacterized protein
Cnidaria	A0A0C2JXS0_THEKT	Uncharacterized protein
Cnidaria	A0A0C2M5H0_THEKT	Uncharacterized protein
Cnidaria	A0A0C2J6I6_THEKT	Adiponectin receptor protein
Cnidaria	A0A0C2I723_THEKT	Ras-related protein Rab-1B
Cnidaria	A0A0C2MN04_THEKT	Uncharacterized protein
Cnidaria	A0A0C2J9P6_THEKT	Zinc finger MYM-type protein 6
Cnidaria	A0A0C2MJP9_THEKT	Uncharacterized protein
Cnidaria	A0A0C2MA83_THEKT	Uncharacterized protein
Cnidaria	A0A0C2J3J9_THEKT	Uncharacterized protein
Cnidaria	A0A0C2IMT3_THEKT	Uncharacterized protein
Cnidaria	A0A0C2IXH9_THEKT	Vigilin
Cnidaria	A0A0C2M635_THEKT	Vacuolar protein sorting/targeting protein 10
Cnidaria	A0A0C2I7A5_THEKT	PRKR-interacting protein 1
Cnidaria	A0A0C2N215_THEKT	Uncharacterized protein
Cnidaria	A0A0C2N793_THEKT	Uncharacterized protein
Cnidaria	A0A0C2JA17_THEKT	Uncharacterized protein
Cnidaria	A0A0C2N817_THEKT	Uncharacterized protein
Cnidaria	A0A0C2I7S7_THEKT	Uncharacterized protein
Cnidaria	A0A0C2MZG3_THEKT	Uncharacterized protein
Cnidaria	A0A0C2JQV7_THEKT	Protein CWC15
Cnidaria	A0A0C2IZM1_THEKT	Uncharacterized protein
Cnidaria	A0A0C2MYM8_THEKT	Uncharacterized protein
Cnidaria	A0A0C2MS52_THEKT	Uncharacterized protein
Cnidaria	A0A0C2MCR8_THEKT	Uncharacterized protein
Cnidaria	A0A0C2NDL5_THEKT	Integrase catalytic domain-containing protein
Cnidaria	A0A0C2IIY8_THEKT	Uncharacterized protein
Cnidaria	A0A0C2IXC8_THEKT	Uncharacterized protein
Cnidaria	A0A0C2MI59_THEKT	Uncharacterized protein
Cnidaria	A0A0C2J7X3_THEKT	General transcription factor II-I repeat domain-containing protein 2B
Cnidaria	A0A0C2MNI7_THEKT	Uncharacterized protein
Cnidaria	A0A0C2MBC0_THEKT	Uncharacterized protein
Cnidaria	A0A0C2MYJ2_THEKT	Uncharacterized protein
Cnidaria	A0A0C2MM30_THEKT	Uncharacterized protein
Cnidaria	A0A0C2MBM3_THEKT	Uncharacterized protein
Cnidaria	A0A0C2MVY1_THEKT	Uncharacterized protein
Cnidaria	A0A0C2N5A5_THEKT	Sortilin_C domain-containing protein
Cnidaria	A0A0C2J114_THEKT	Uncharacterized protein
Cnidaria	A0A0C2IR39_THEKT	Uncharacterized protein
Cnidaria	A0A0C2MNV0_THEKT	Ras-specific guanine nucleotide-releasing factor 2
Cnidaria	A0A0C2N0M6_THEKT	Heat shock protein Hsp-16.48/Hsp-16.49
Cnidaria	A0A0C2J0S1_THEKT	Uncharacterized protein
Cnidaria	A0A0C2MRK0_THEKT	Uncharacterized protein
Cnidaria	A0A0C2J992_THEKT	Uncharacterized protein
Cnidaria	A0A0C2J3G8_THEKT	Uncharacterized protein
Cnidaria	A0A0C2N503_THEKT	Uncharacterized protein
Cnidaria	A0A0C2J0X3_THEKT	Uncharacterized protein
Cnidaria	A0A0C2IXM1_THEKT	Uncharacterized protein
Cnidaria	A0A0C2NGE0_THEKT	Uncharacterized protein
Cnidaria	A0A0C2MQ61_THEKT	Uncharacterized protein
Cnidaria	A0A0C2MUR8_THEKT	Uncharacterized protein
Cnidaria	A0A0C2MVV7_THEKT	Uncharacterized protein
Cnidaria	A0A0C2N6K3_THEKT	Uncharacterized protein
Cnidaria	A0A0C2J2S4_THEKT	Uncharacterized protein
Cnidaria	A0A0C2NDG7_THEKT	FYVE-type domain-containing protein
Cnidaria	A0A0C2I9R6_THEKT	Uncharacterized protein
Cnidaria	A0A0C2MN93_THEKT	Uncharacterized protein
Cnidaria	A0A0C2JZF2_THEKT	Epididymal secretory protein E1
Cnidaria	A0A0C2JII3_THEKT	Uncharacterized protein
Cnidaria	A0A0C2MHX0_THEKT	Uncharacterized protein
Cnidaria	A0A0C2MCF4_THEKT	Integrase_H2C2 domain-containing protein
Cnidaria	A0A0C2IZF9_THEKT	Phosphatidylinositol 4-phosphate 5-kinase type-1 alpha
Cnidaria	A0A0C2JX55_THEKT	Polyubiquitin
Cnidaria	A0A0C2JIR9_THEKT	Uncharacterized protein
Cnidaria	A0A0C2MN39_THEKT	MINDY_DUB domain-containing protein
Cnidaria	A0A0C2N9E5_THEKT	Uncharacterized protein
Cnidaria	A0A0C2JBF9_THEKT	Uncharacterized protein
Cnidaria	A0A0C2J130_THEKT	DDE_Tnp_IS1595 domain-containing protein
Cnidaria	A0A0C2N854_THEKT	Uncharacterized protein
Cnidaria	A0A0C2ICZ2_THEKT	Regulator of nonsense transcripts 1
Cnidaria	A0A0C2JHB0_THEKT	Uncharacterized protein
Cnidaria	A0A0C2MBX7_THEKT	Uncharacterized protein
Cnidaria	A0A0C2I7I9_THEKT	Uncharacterized protein
Cnidaria	A0A0C2MR50_THEKT	Protein ZBED8
Cnidaria	A0A0C2N6J1_THEKT	Uncharacterized protein
Cnidaria	A0A0C2IZZ2_THEKT	Uncharacterized protein
Cnidaria	A0A0C2MG60_THEKT	Uncharacterized protein
Cnidaria	A0A0C2MR58_THEKT	B(0,+)-type amino acid transporter 1
Cnidaria	A0A0C2MX46_THEKT	Uncharacterized protein
Cnidaria	A0A0C2M8G0_THEKT	Uncharacterized protein
Cnidaria	A0A0C2MXC7_THEKT	BTB/POZ domain-containing protein KCTD3
Cnidaria	A0A0C2JWN3_THEKT	Uncharacterized protein
Cnidaria	A0A0C2N6F8_THEKT	Uncharacterized protein
Cnidaria	A0A0C2JT14_THEKT	Uncharacterized protein
Cnidaria	A0A0C2MVC1_THEKT	Uncharacterized protein
Cnidaria	A0A0C2J8D9_THEKT	Uncharacterized protein
Cnidaria	A0A0C2JLH9_THEKT	Uncharacterized protein
Cnidaria	A0A0C2IBM8_THEKT	Uncharacterized protein
Cnidaria	A0A0C2MIA2_THEKT	Chloride channel CLIC-like protein 1
Cnidaria	A0A0C2JVM6_THEKT	Replication factor C subunit 1
Cnidaria	A0A0C2NB29_THEKT	Uncharacterized protein
Cnidaria	A0A0C2JW03_THEKT	Uncharacterized protein
Cnidaria	A0A0C2MFZ4_THEKT	DDE_3 domain-containing protein
Cnidaria	A0A0C2MM08_THEKT	Uncharacterized protein
Cnidaria	A0A0C2JJF5_THEKT	Uncharacterized protein
Cnidaria	A0A0C2MGT9_THEKT	Uncharacterized protein
Cnidaria	A0A0C2N8P9_THEKT	Uncharacterized protein
Cnidaria	A0A0C2MUJ9_THEKT	Uncharacterized protein
Cnidaria	A0A0C2J9P3_THEKT	Uncharacterized protein
Cnidaria	A0A0C2ITX9_THEKT	Suppressor of tumorigenicity 14 protein
Cnidaria	A0A0C2NG35_THEKT	SCAN domain-containing protein 3
Cnidaria	A0A0C2MJL6_THEKT	Uncharacterized protein
Cnidaria	A0A0C2MWJ8_THEKT	Guanine nucleotide-binding protein subunit beta-like protein
Cnidaria	A0A0C2N3J2_THEKT	Uncharacterized protein
Cnidaria	A0A0C2JZC4_THEKT	Uncharacterized protein
Cnidaria	A0A0C2IMQ6_THEKT	Uncharacterized protein
Cnidaria	A0A0C2IJ93_THEKT	Kelch domain-containing protein 10
Cnidaria	A0A0C2MFA8_THEKT	Mannonate dehydratase
Cnidaria	A0A0C2J8X7_THEKT	Retrovirus-related Pol polyprotein from transposon 17.6
Cnidaria	A0A0C2J5E1_THEKT	Uncharacterized protein
Cnidaria	A0A0C2N4S2_THEKT	Uncharacterized protein
Cnidaria	A0A0C2JTH3_THEKT	Adenosine 3'-phospho 5'-phosphosulfate transporter 2
Cnidaria	A0A0C2I7M8_THEKT	Uncharacterized protein
Cnidaria	A0A0C2MT95_THEKT	Mediator complex subunit 26
Cnidaria	A0A0C2JYC2_THEKT	Uncharacterized protein
Cnidaria	A0A0C2IIN2_THEKT	Uncharacterized protein
Cnidaria	A0A0C2MW13_THEKT	Uncharacterized protein
Cnidaria	A0A0C2MFB6_THEKT	Uncharacterized protein
Cnidaria	A0A0C2J3C5_THEKT	Krueppel-like factor 9
Cnidaria	A0A0C2MHN0_THEKT	Putative GDP-L-fucose synthase
Cnidaria	A0A0C2MMK3_THEKT	Uncharacterized protein
Cnidaria	A0A0C2IRY8_THEKT	Uncharacterized protein
Cnidaria	A0A0C2MMX5_THEKT	Uncharacterized protein
Cnidaria	A0A0C2NE56_THEKT	ATP-dependent DNA helicase
Cnidaria	A0A0C2M4V9_THEKT	Uncharacterized protein
Cnidaria	A0A0C2IUW1_THEKT	Uncharacterized protein
Cnidaria	A0A0C2MJM7_THEKT	Uncharacterized protein
Cnidaria	A0A0C2MGB0_THEKT	Protein suppressor of forked
Cnidaria	A0A0C2MGK2_THEKT	Uncharacterized protein
Cnidaria	Q32VW7_9CNID	Cytochrome c oxidase subunit 1 (Fragment)
Cnidaria	B7T147_ACRMI	EGF-like domain-containing protein
Cnidaria	B4ZYS7_ACRMI	SoxB1
Cnidaria	R9VZ75_9CNID	Cytochrome c oxidase subunit 1 (Fragment)
Cnidaria	A0A180K106_9CNID	Major egg yolk protein-like (Fragment)
Cnidaria	Q4VIH3_9CNID	Cytochrome c oxidase subunit 1 (Fragment)
Cnidaria	A7YKH3_9CNID	Signal recognition particle 54 kDa subunit (Fragment)
Cnidaria	A0A2Z2DYY6_ACTEQ	Actinoporin (Fragment)
Cnidaria	A0A6C0WWG2_ACTEQ	DNA helicase
Cnidaria	A0A2S1TXM5_9CNID	NADH dehydrogenase subunit 4L (Fragment)
Cnidaria	A0A4D6C6H9_9CNID	Cytochrome c oxidase subunit 3
Cnidaria	E2F022_9CNID	Cytochrome c oxidase subunit 1 (Fragment)
Cnidaria	A0A0C2IVW5_THEKT	Uncharacterized protein
Cnidaria	A0A0C2J0V8_THEKT	Uncharacterized protein
Cnidaria	A0A0C2J1E5_THEKT	E3 ubiquitin-protein ligase
Cnidaria	A0A0C2JGC5_THEKT	Protein ZBED8
Cnidaria	A0A0C2MXP3_THEKT	Uncharacterized protein
Cnidaria	A0A0C2MB87_THEKT	Annexin
Cnidaria	A0A0C2IB63_THEKT	Uncharacterized protein
Cnidaria	A0A0C2IEK6_THEKT	Uncharacterized protein
Cnidaria	A0A0C2MYE3_THEKT	Uncharacterized protein
Cnidaria	A0A0C2J238_THEKT	Uncharacterized protein
Cnidaria	A0A0C2N4A1_THEKT	ELMO domain-containing protein 1
Cnidaria	A0A0C2JF61_THEKT	Uncharacterized protein
Cnidaria	A0A0C2J312_THEKT	Uncharacterized protein
Cnidaria	A0A0C2IV10_THEKT	Uncharacterized protein
Cnidaria	A0A0C2MMH9_THEKT	Tyrosine--tRNA ligase, cytoplasmic
Cnidaria	A0A0C2MJ47_THEKT	Splicing factor 3B subunit 2
Cnidaria	A0A0C2JH06_THEKT	Importin subunit alpha-5
Cnidaria	A0A0C2MU99_THEKT	Uncharacterized protein
Cnidaria	A0A0C2MED1_THEKT	NADH dehydrogenase [ubiquinone] 1 alpha subcomplex subunit 9, mitochondrial
Cnidaria	A0A0C2MPH6_THEKT	Uncharacterized protein
Cnidaria	A0A0C2MW90_THEKT	Aminopeptidase M1-B
Cnidaria	A0A0C2N0U5_THEKT	Uncharacterized protein
Cnidaria	A0A0C2JSS4_THEKT	Luc7-like protein 3
Cnidaria	A0A0C2JSK1_THEKT	Heparin cofactor 2
Cnidaria	A0A0C2N431_THEKT	Uncharacterized protein
Cnidaria	A0A0C2N7T9_THEKT	FKBP12-associated protein 1
Cnidaria	A0A0C2MKB6_THEKT	Tetratricopeptide repeat protein 7A
Cnidaria	A0A0C2NBX0_THEKT	Uncharacterized protein
Cnidaria	A0A0C2M930_THEKT	DDE_3 domain-containing protein
Cnidaria	A0A0C2JTH6_THEKT	Uncharacterized protein
Cnidaria	A0A0C2NC26_THEKT	Uncharacterized protein
Cnidaria	A0A0C2MVS8_THEKT	Uncharacterized protein
Cnidaria	A0A0C2MRS7_THEKT	Uncharacterized protein
Cnidaria	A0A0C2NI53_THEKT	Uncharacterized protein
Cnidaria	A0A0C2JNY4_THEKT	Uncharacterized protein
Cnidaria	A0A0C2M8Q7_THEKT	Uncharacterized protein
Cnidaria	A0A0C2MP41_THEKT	Uncharacterized protein
Cnidaria	A0A0C2ITB8_THEKT	Uncharacterized protein
Cnidaria	A0A0C2JUH3_THEKT	Uncharacterized protein
Cnidaria	A0A0C2NA79_THEKT	Vacuolar protein sorting-associated protein 45
Cnidaria	A0A0C2N7X4_THEKT	Uncharacterized protein
Cnidaria	A0A0C2JA39_THEKT	Derlin
Cnidaria	A0A0C2NLU3_THEKT	Uncharacterized protein
Cnidaria	A0A0C2MFW4_THEKT	Uncharacterized protein
Cnidaria	A0A0C2MEE4_THEKT	Uncharacterized protein
Cnidaria	A0A0C2MNZ8_THEKT	Uncharacterized protein
Cnidaria	A0A0C2NER8_THEKT	Uncharacterized protein
Cnidaria	A0A0C2MTE3_THEKT	Uncharacterized protein
Cnidaria	A0A0C2JB60_THEKT	Uncharacterized protein
Cnidaria	A0A0C2N567_THEKT	Zinc finger and BTB domain-containing protein 17
Cnidaria	A0A0C2IH84_THEKT	Uncharacterized protein
Cnidaria	A0A0C2MES8_THEKT	Uncharacterized protein
Cnidaria	A0A0C2N627_THEKT	Uncharacterized protein
Cnidaria	A0A0C2JZI2_THEKT	Uncharacterized protein
Cnidaria	A0A0C2JAJ4_THEKT	C2H2-type domain-containing protein
Cnidaria	A0A0C2JXI5_THEKT	Uncharacterized protein
Cnidaria	A0A0C2J7L7_THEKT	Uncharacterized protein
Cnidaria	A0A0C2J3I4_THEKT	Uncharacterized protein
Cnidaria	A0A0C2N8P1_THEKT	Uncharacterized protein
Cnidaria	A0A0C2M3I3_THEKT	Uncharacterized protein
Cnidaria	A0A0C2NFN5_THEKT	Uncharacterized protein
Cnidaria	A0A0C2IFX8_THEKT	Uncharacterized protein
Cnidaria	A0A0C2JR22_THEKT	Uncharacterized protein
Cnidaria	A0A0C2N8R0_THEKT	Peptidyl-prolyl cis-trans isomerase
Cnidaria	A0A0C2MH50_THEKT	Uncharacterized protein
Cnidaria	A0A0C2MC39_THEKT	Uncharacterized protein
Cnidaria	A0A0C2MRB4_THEKT	Sialidase
Cnidaria	A0A0C2JBH4_THEKT	Uncharacterized protein
Cnidaria	A0A0C2MP75_THEKT	Uncharacterized protein
Cnidaria	A0A0C2N6A7_THEKT	Pol polyprotein
Cnidaria	A0A0C2IWZ2_THEKT	Uncharacterized protein
Cnidaria	A0A0C2JSR3_THEKT	Uncharacterized protein
Cnidaria	A0A0C2IHE0_THEKT	Uncharacterized protein
Cnidaria	A0A0C2IMZ3_THEKT	Uncharacterized protein
Cnidaria	A0A0C2N0N2_THEKT	Uncharacterized protein
Cnidaria	A0A0C2J8Z3_THEKT	Transposon Ty3-I Gag-Pol polyprotein
Cnidaria	A0A0C2IA73_THEKT	Uncharacterized protein
Cnidaria	A0A0C2M5G3_THEKT	Serpin B11
Cnidaria	A0A0C2N0G4_THEKT	Uncharacterized protein
Cnidaria	A0A0C2N6E3_THEKT	Uncharacterized protein
Cnidaria	A0A0C2J5H9_THEKT	Transposon Ty3-G Gag-Pol polyprotein
Cnidaria	A0A0C2NA51_THEKT	DDE_Tnp_IS1595 domain-containing protein
Cnidaria	A0A0C2N8Z2_THEKT	Uncharacterized protein
Cnidaria	A0A0C2NDN1_THEKT	ATP-dependent RNA helicase mtr4
Cnidaria	A0A0C2M2M0_THEKT	HTH CENPB-type domain-containing protein
Cnidaria	A0A0C2JIX3_THEKT	Acetoacetyl-CoA synthetase
Cnidaria	A0A0C2J1W4_THEKT	Uncharacterized protein
Cnidaria	A0A0C2IEE6_THEKT	Uncharacterized protein
Cnidaria	A0A0C2MPB8_THEKT	Membrane-associated protein gex-3
Cnidaria	A0A0C2N031_THEKT	Ran-specific GTPase-activating protein
Cnidaria	A0A0C2J4U1_THEKT	Uncharacterized protein
Cnidaria	A0A0C2IYA7_THEKT	Uncharacterized protein
Cnidaria	A0A0C2N004_THEKT	MULE domain-containing protein
Cnidaria	A0A0C2MVC9_THEKT	Uncharacterized protein
Cnidaria	A0A0C2MKH0_THEKT	Uncharacterized protein
Cnidaria	A0A0C2JEB1_THEKT	Uncharacterized protein
Cnidaria	A0A0C2N0B8_THEKT	Uncharacterized protein
Cnidaria	A0A0C2J199_THEKT	Uncharacterized protein
Cnidaria	A0A0C2NG62_THEKT	Uncharacterized protein
Cnidaria	A0A0C2JL08_THEKT	Uncharacterized protein
Cnidaria	U5KIN8_9CNID	NADH dehydrogenase subunit 2 (Fragment)
Cnidaria	A0A0C2NK92_THEKT	Uncharacterized protein
Cnidaria	A0A0C2JH46_THEKT	Uncharacterized protein
Cnidaria	A0A0C2MS76_THEKT	DNL-type zinc finger protein
Cnidaria	A0A0C2JJ29_THEKT	DDE_Tnp_IS1595 domain-containing protein
Cnidaria	A0A0C2IWS6_THEKT	Uncharacterized protein
Cnidaria	A0A0C2MWQ1_THEKT	Transcription factor Sp4
Cnidaria	A0A0C2J4L7_THEKT	General transcription factor II-I repeat domain-containing protein 2A
Cnidaria	A0A0C2MU04_THEKT	Uncharacterized protein
Cnidaria	A0A0C2IRB3_THEKT	Uncharacterized protein
Cnidaria	A0A0C2MF64_THEKT	Retrovirus-related Pol polyprotein from transposon opus
Cnidaria	A0A0C2JBI2_THEKT	Uncharacterized protein
Cnidaria	A0A0C2ID59_THEKT	Endoplasmic reticulum aminopeptidase 1
Cnidaria	A0A0C2MN53_THEKT	Uncharacterized protein
Cnidaria	A0A0C2N0J9_THEKT	Uncharacterized protein
Cnidaria	A0A0C2MNR6_THEKT	Uncharacterized protein
Cnidaria	A0A0C2MIA5_THEKT	RCC1 domain-containing protein 1
Cnidaria	A0A0C2NAZ1_THEKT	Uncharacterized protein
Cnidaria	A0A0C2JJ89_THEKT	Uncharacterized protein
Cnidaria	A0A0C2M8M9_THEKT	Uncharacterized protein
Cnidaria	A0A0C2J4C7_THEKT	Retrovirus-related Pol polyprotein from transposon 17.6
Cnidaria	A0A0C2NCP4_THEKT	Uncharacterized protein
Cnidaria	A0A0C2MPT0_THEKT	Retrovirus-related Pol polyprotein
Cnidaria	A0A0C2MRQ7_THEKT	Uncharacterized protein
Cnidaria	A0A0C2MJD2_THEKT	Uncharacterized protein
Cnidaria	A0A0C2N033_THEKT	Uncharacterized protein
Cnidaria	A0A0C2NC86_THEKT	Uncharacterized protein
Cnidaria	A0A0C2N6I7_THEKT	Uncharacterized protein
Cnidaria	A0A0C2MTN8_THEKT	Protein cramped-like protein
Cnidaria	A0A0C2NB49_THEKT	Reverse transcriptase domain-containing protein
Cnidaria	A0A0C2JGF0_THEKT	FYVE-type domain-containing protein
Cnidaria	A0A0C2N8W1_THEKT	Uncharacterized protein
Cnidaria	A0A0C2IZ72_THEKT	Uncharacterized protein
Cnidaria	A0A0C2N2A9_THEKT	Uncharacterized protein
Cnidaria	A0A0C2IEC2_THEKT	Uncharacterized protein
Cnidaria	A0A0C2JQU0_THEKT	Uncharacterized protein
Cnidaria	A0A0C2I7F2_THEKT	Uncharacterized protein
Cnidaria	A0A0C2NJT3_THEKT	Acidic leucine-rich nuclear phosphoprotein 32 family member A
Cnidaria	A0A0C2MTS2_THEKT	DNA polymerase epsilon catalytic subunit
Cnidaria	A0A0C2MM89_THEKT	Ras-related protein Rap-1b
Cnidaria	A0A0C2N7Y4_THEKT	Host cell factor
Cnidaria	A0A0C2MGK6_THEKT	Uncharacterized protein
Cnidaria	A0A0C2N0T0_THEKT	Uncharacterized protein
Cnidaria	A0A0C2MVD2_THEKT	Uncharacterized protein
Cnidaria	A0A0C2J5U5_THEKT	Proline/betaine transporter
Cnidaria	A0A0C2M942_THEKT	Fatty acid amide hydrolase
Cnidaria	A0A0C2NEK4_THEKT	Serine palmitoyltransferase 1
Cnidaria	A0A0C2JAV9_THEKT	Uncharacterized protein
Cnidaria	A0A0C2JAN1_THEKT	G_PROTEIN_RECEP_F1_2 domain-containing protein
Cnidaria	A0A0C2J5A3_THEKT	Sortilin_C domain-containing protein
Cnidaria	A0A0C2MG32_THEKT	Uncharacterized protein
Cnidaria	A0A0C2MS60_THEKT	Uncharacterized protein
Cnidaria	A0A0C2MC18_THEKT	Uncharacterized protein
Cnidaria	A0A2H4NNK7_ACRMI	Omega-3 desaturase-like A
Cnidaria	A0A089NBA5_9CNID	Uncharacterized protein (Fragment)
Cnidaria	A0A6C0WW28_ACTEQ	Acrorhagin 1
Cnidaria	A4PBM7_9CNID	Cytochrome c oxidase subunit 1 (Fragment)
Cnidaria	W6DHX2_9CNID	MutS (Fragment)
Cnidaria	A0A141GEQ4_9CNID	Cytochrome c oxidase subunit 1 (Fragment)
Cnidaria	G9ISH1_CYACP	NADH-ubiquinone oxidoreductase chain 4
Cnidaria	A0A145Y747_9CNID	MutS-like protein (Fragment)
Cnidaria	Q2EZ60_SIDRA	NADH-ubiquinone oxidoreductase chain 3 (Fragment)
Cnidaria	U5N3I0_9CNID	NADH-ubiquinone oxidoreductase chain 6 (Fragment)
Cnidaria	W6APU4_9CNID	MutS-like protein (Fragment)
Cnidaria	A0A2S1PRX8_ACTEQ	Small RNA 2'-O-methyltransferase (Fragment)
Cnidaria	Q5YJC0_ACTEQ	Reverse transcriptase (Fragment)
Cnidaria	Q957F4_9CNID	Cytochrome c oxidase subunit 3 (Fragment)
Cnidaria	F1C6G5_9CNID	Histone H3 (Fragment)
Cnidaria	A0A6M3ASJ6_9CNID	Cytochrome oxidase subunit I (Fragment)
Cnidaria	U5N0G8_9CNID	NADH-ubiquinone oxidoreductase chain 6 (Fragment)
Cnidaria	A0A1I9Q6N6_9CNID	Cytochrome c oxidase subunit 1 (Fragment)
Cnidaria	K4P858_9CNID	Cytochrome c oxidase subunit 1 (Fragment)
Cnidaria	W6D9V7_9CNID	NADH-ubiquinone oxidoreductase chain 4L (Fragment)
Cnidaria	R4MTX7_STOME	Cytochrome c oxidase subunit 1 (Fragment)
Cnidaria	L7S445_9CNID	Cytochrome c oxidase subunit 1 (Fragment)
Cnidaria	A0A0A7C3P1_9CNID	MutS-like protein (Fragment)
Cnidaria	A0A0B5AFQ9_9CNID	MutS-like protein (Fragment)
Cnidaria	B7TZ96_9CNID	Cytochrome c oxidase subunit 1 (Fragment)
Cnidaria	A0A3S7PSN4_9CNID	Cytochrome c oxidase subunit 1 (Fragment)
Cnidaria	Q2EZ83_AGAHU	NADH-ubiquinone oxidoreductase chain 3 (Fragment)
Cnidaria	A0A345D0F3_9CNID	NADH-ubiquinone oxidoreductase chain 3 (Fragment)
Cnidaria	A0A516MVX4_9CNID	NADH:ubiquinone reductase (H(+)-translocating)
Cnidaria	A0A0K2S5P2_9CNID	Green fluorescent protein L2 (Fragment)
Cnidaria	A0A059UDD0_9CNID	Carbonic anhydrase (Fragment)
Cnidaria	M1G0L9_9CNID	Cytochrome c oxidase subunit 1 (Fragment)
Cnidaria	I6LI73_AMPCM	NADH-ubiquinone oxidoreductase chain 3
Cnidaria	D8X0B2_9CNID	Cytochrome c oxidase subunit 3 (Fragment)
Cnidaria	A0A0F7RT25_9CNID	MutS-like protein (Fragment)
Cnidaria	A0A0B5AFF4_9CNID	MutS-like protein (Fragment)
Cnidaria	T2L2U2_HORDI	NADH:ubiquinone reductase (H(+)-translocating)
Cnidaria	I6UAF4_9CNID	NADH dehydrogenase subunit 4L (Fragment)
Cnidaria	A0A3G3LM62_ACTEQ	NADH-ubiquinone oxidoreductase chain 1
Cnidaria	A0A0U2E3Y9_9CNID	NADH-ubiquinone oxidoreductase chain 4
Cnidaria	G9ISV7_9CNID	NADH-ubiquinone oxidoreductase chain 4
Cnidaria	A0A060PS23_9CNID	Cytochrome c oxidase subunit 1 (Fragment)
Cnidaria	E0WVP1_9CNID	Cytochrome c oxidase subunit 1 (Fragment)
Cnidaria	A0A3G3G319_9CNID	Cytochrome c oxidase subunit 1 (Fragment)
Cnidaria	A0A3G3LM87_ACTEQ	NADH-ubiquinone oxidoreductase chain 3
Cnidaria	A0A6C0WVY8_ACTEQ	DNA mismatch repair protein
Cnidaria	Q9GTJ7_9CNID	Red fluorescent protein
Cnidaria	U5KBI2_9CNID	Cytochrome c oxidase subunit 3 (Fragment)
Cnidaria	A0A2U8U3U4_9CNID	NADH dehydrogenase subunit 4 (Fragment)
Cnidaria	I6TS42_9CNID	NADH-ubiquinone oxidoreductase chain 4L (Fragment)
Cnidaria	A0A175EDL6_9CNID	Mismatch repair homolog MutS (Fragment)
Cnidaria	A0A3G3G434_CYACP	Cytochrome c oxidase subunit 1 (Fragment)
Cnidaria	A0A238DX07_9CNID	Cytochrome c oxidase subunit 1 (Fragment)
Cnidaria	Q2VQU4_CYACP	Cytochrome c oxidase subunit 1 (Fragment)
Cnidaria	A0A2U8U4U4_STOME	Cytochrome c oxidase subunit 1 (Fragment)
Cnidaria	A0A2Z5VIM0_CASAN	Cytochrome c oxidase subunit 1 (Fragment)
Cnidaria	A0A6B9LVM8_9CNID	NADH-ubiquinone oxidoreductase chain 3
Cnidaria	U5KGA9_9CNID	Cytochrome c oxidase subunit 1 (Fragment)
Cnidaria	U5KG66_9CNID	Cytochrome c oxidase subunit 1 (Fragment)
Cnidaria	A0A6C0WV82_ACTEQ	DNA replication ATP-dependent helicase/nuclease (Fragment)
Cnidaria	A0A6C0WVD1_ACTEQ	Mismatch repair endonuclease PMS2 (Fragment)
Cnidaria	B3FN15_9CNID	NADH-ubiquinone oxidoreductase chain 4L (Fragment)
Cnidaria	T2L1V7_HORDI	NADH-ubiquinone oxidoreductase chain 3
Cnidaria	A0A346FTZ0_ACTEQ	Opsin
Cnidaria	A0A059UDP9_SIDRA	BMP2/4 (Fragment)
Cnidaria	Q85PY5_9CNID	NADH:ubiquinone reductase (H(+)-translocating) (Fragment)
Cnidaria	V5ZEB6_9CNID	Cytochrome c oxidase subunit 1 (Fragment)
Cnidaria	A0A6B9LV27_9CNID	NADH-ubiquinone oxidoreductase chain 1
Cnidaria	Q9U6K8_ACTEQ	Equistatin
Cnidaria	A0A3G3LM76_ACTEQ	Cytochrome c oxidase subunit I (Fragment)
Cnidaria	A0A0H5BIC2_9CNID	NADH dehydrogenase subunit 3
Cnidaria	A0A3S7PSW5_9CNID	Cytochrome c oxidase subunit 1 (Fragment)
Cnidaria	Q6VYK3_CASXA	Cytochrome c oxidase subunit 1 (Fragment)
Cnidaria	S5W2M2_9CNID	MutS-like protein (Fragment)
Cnidaria	B5MFQ4_SIDRA	Cytochrome b (Fragment)
Cnidaria	A0A059UGM6_9CNID	Carbonic anhydrase (Fragment)
Cnidaria	A0A679PF81_CASXA	Toxin a
Cnidaria	A0A1P8STG8_9CNID	Cytochrome c oxidase subunit 1 (Fragment)
Cnidaria	Q32W18_9CNID	Calmodulin (Fragment)
Cnidaria	S4VH95_9CNID	ATP synthase subunit a (Fragment)
Cnidaria	A0A5A4MFA6_9CNID	MutS protein (Fragment)
Cnidaria	A0A1I9Q6Q5_9CNID	Cytochrome c oxidase subunit 1 (Fragment)
Cnidaria	A0A2S1PRY0_ACTEQ	Putative argonaute-1 (Fragment)
Cnidaria	Q32VV7_9CNID	Cytochrome c oxidase subunit 1 (Fragment)
Cnidaria	A0A0E3VN63_9CNID	NADH-ubiquinone oxidoreductase chain 6
Cnidaria	A0A0B5AHE4_9CNID	MutS-like protein (Fragment)
Cnidaria	A0A3G1US89_9CNID	Cytochrome c oxidase subunit 1 (Fragment)
Cnidaria	A0A0A0QTU5_CYACP	Cytochrome c oxidase subunit 1 (Fragment)
Cnidaria	A0A1I9Q6T0_9CNID	Cytochrome c oxidase subunit 1 (Fragment)
Cnidaria	G9ISC5_CASAN	NADH dehydrogenase subunit 4L
Cnidaria	U5KG37_9CNID	Cytochrome c oxidase subunit 1 (Fragment)
Cnidaria	A0A140IL77_9CNID	Cytochrome c oxidase subunit 1 (Fragment)
Cnidaria	S5RQJ9_9CNID	Mut-S-like protein (Fragment)
Cnidaria	E2EZY6_9CNID	Cytochrome c oxidase subunit 1 (Fragment)
Cnidaria	G0YZZ0_SIDSI	Beta-tubulin (Fragment)
Cnidaria	A0A1W6C750_9CNID	MutS (Fragment)
Cnidaria	G9ISV4_9CNID	NADH-ubiquinone oxidoreductase chain 3
Cnidaria	G9ISG8_CYACP	NADH-ubiquinone oxidoreductase chain 3
Cnidaria	A0A482J7Q5_CYACP	Transporter
Cnidaria	A0A5K6WES6_9CNID	MutS-like protein (Fragment)
Cnidaria	G9ISC1_CASAN	NADH:ubiquinone reductase (H(+)-translocating)
Cnidaria	A0A6M4RGL4_9CNID	Cytochrome c oxidase subunit I (Fragment)
Cnidaria	A0A6M3ASL3_9CNID	Cytochrome oxidase subunit I (Fragment)
Cnidaria	Q6B4C9_9CNID	MutS-like protein (Fragment)
Cnidaria	W6DI20_9CNID	MutS (Fragment)
Cnidaria	L8B547_9CNID	MutS-like protein (Fragment)
Cnidaria	A0A1I9Q6P4_9CNID	Cytochrome c oxidase subunit 1 (Fragment)
Cnidaria	U5KAQ9_9CNID	NADH dehydrogenase subunit 2 (Fragment)
Cnidaria	D3G8G8_9CNID	Cytochrome b (Fragment)
Cnidaria	U5KG86_9CNID	Cytochrome c oxidase subunit 1 (Fragment)
Cnidaria	A0A2S1YE37_9CNID	MutS (Fragment)
Cnidaria	Q68KQ0_9CNID	NADH:ubiquinone reductase (H(+)-translocating) (Fragment)
Cnidaria	A0A0E3DE65_9CNID	ATP synthase subunit 6 (Fragment)
Cnidaria	A0A6B9LU23_9CNID	Cytochrome c oxidase subunit 2
Cnidaria	H9CNF5_STIGI	Gigantoxin-4 (Fragment)
Cnidaria	A0A565DAE4_9CNID	Cytochrome c oxidase subunit 1 (Fragment)
Cnidaria	A0A0E4B8Q1_9CNID	NADH-ubiquinone oxidoreductase chain 4
Cnidaria	Q9U4R8_ACTEQ	Equistatin
Cnidaria	A0A4D6C7I5_9CNID	NADH dehydrogenase subunit 4L
Cnidaria	B5MFG8_SIDSI	Cytochrome c oxidase subunit 1 (Fragment)
Cnidaria	A0A3S9NMA7_9CNID	MutS-like protein (Fragment)
Cnidaria	A0A059U840_SIDRA	Carbonic anhydrase (Fragment)
Cnidaria	G9ISG9_CYACP	NADH dehydrogenase subunit 4L
Cnidaria	S5VK93_9CNID	MutS-like protein (Fragment)
Cnidaria	V5NS25_9CNID	ATP synthase subunit 6 (Fragment)
Cnidaria	A0A481MZX8_9CNID	NADH-ubiquinone oxidoreductase chain 4
Cnidaria	Q32VX4_9CNID	Cytochrome c oxidase subunit 1 (Fragment)
Cnidaria	L7X576_9CNID	NADH:ubiquinone reductase (H(+)-translocating) (Fragment)
Cnidaria	U5JEF7_CASAN	Cytochrome c oxidase subunit 1 (Fragment)
Cnidaria	Q6B4D8_9CNID	MutS-like protein (Fragment)
Cnidaria	A0A6G9RVN4_9CNID	2OG-FeII oxygenase superfamily protein (Fragment)
Cnidaria	I6LI64_AMPCM	NADH-ubiquinone oxidoreductase chain 5 (Fragment)
Cnidaria	A0A5H2Q5T3_9CNID	MutS (Fragment)
Cnidaria	I6TS78_9CNID	MutS-like protein (Fragment)
Cnidaria	A0A6C0WWJ2_ACTEQ	Structural maintenance of chromosomes protein 6
Cnidaria	A0A6C0WVB0_ACTEQ	DNA helicase MCM8
Cnidaria	A0A059UC82_SIDSI	Alpha carbonic anhydrase (Fragment)
Cnidaria	B5MFQ3_SIDSI	Cytochrome b (Fragment)
Cnidaria	A0A059UBU9_SIDRA	Beta-tubulin (Fragment)
Cnidaria	Q6VYK6_CASXA	Cytochrome c oxidase subunit 1 (Fragment)
Cnidaria	B5MFY9_SIDRA	Beta tubulin (Fragment)
Cnidaria	A0A0B5E7G2_CYACP	Cytochrome c oxidase subunit 1 (Fragment)
Cnidaria	B5MFG9_SIDRA	Cytochrome c oxidase subunit 1 (Fragment)
Cnidaria	A0A481MZZ5_9CNID	NADH-ubiquinone oxidoreductase chain 5
Cnidaria	W8DS96_9CNID	MutS-like protein (Fragment)
Cnidaria	L8B5N9_9CNID	Cytochrome c oxidase subunit 1 (Fragment)
Cnidaria	U5N0M2_9CNID	NADH-ubiquinone oxidoreductase chain 6 (Fragment)
Cnidaria	A0A0M1QF32_9CNID	Cytochrome c oxidase subunit 1 (Fragment)
Cnidaria	A0A2P1JJR3_9CNID	Cytochrome c oxidase subunit 1 (Fragment)
Cnidaria	A0A3G3LMA5_ACTEQ	NADH-ubiquinone oxidoreductase chain 4L (Fragment)
Cnidaria	I6UL65_9CNID	MutS-like protein (Fragment)
Cnidaria	Q9XYT8_CASXA	Scox-4 homeodomain protein (Fragment)
Cnidaria	A0A219XS31_CYACP	Serine protease 2 (Fragment)
Cnidaria	V5NRH2_9CNID	Cytochrome c oxidase subunit 1 (Fragment)
Cnidaria	A0A077H001_9CNID	MutS-like protein (Fragment)
Cnidaria	U5KBI4_9CNID	Cytochrome c oxidase subunit 3 (Fragment)
Cnidaria	G9ISB4_CASAN	Replication helicase subunit (Fragment)
Cnidaria	Q6VYL5_CASAN	Cytochrome c oxidase subunit 1 (Fragment)
Cnidaria	A0A481MZW2_9CNID	NADH-ubiquinone oxidoreductase chain 1
Cnidaria	B6CBF3_9CNID	Cytochrome c oxidase subunit 1 (Fragment)
Cnidaria	A0A481MZU8_9CNID	NADH-ubiquinone oxidoreductase chain 6
Cnidaria	Q6VYJ8_CASAN	Cytochrome c oxidase subunit 1 (Fragment)
Cnidaria	U5KGN6_9CNID	Cytochrome c oxidase subunit 1 (Fragment)
Cnidaria	G9IC02_CARAL	Putative DNA polymerase type B
Cnidaria	A0A6G3MKS3_9CNID	Nuclear/nucleolar GTPase 2 (Trinotate prediction) (Fragment)
Cnidaria	A0A6G3MI18_9CNID	Adenylosuccinate synthetase
Cnidaria	A0A6G3ME94_9CNID	40S ribosomal protein SA
Cnidaria	A0A6G3MFE8_9CNID	Rho GTPase-activating protein 35 (Trinotate prediction) (Fragment)
Cnidaria	A0A6G3MM98_9CNID	Piwi-like protein 1 (Trinotate prediction) (Fragment)
Cnidaria	A0A6G3MMF3_9CNID	Transcriptional regulator ATRX (Trinotate prediction) (Fragment)
Cnidaria	O44351_EUNCA	Heat-shock protein Hsp70 (Fragment)
Cnidaria	A0A6G3MK47_9CNID	Splicing factor 3B subunit 4 (Trinotate prediction) (Fragment)
Cnidaria	A0A6G3MF14_9CNID	Calcium/calmodulin-dependent protein kinase kinase 1 (Trinotate prediction)
Cnidaria	A0A6G3MIW9_9CNID	DNA-directed DNA polymerase (Fragment)
Cnidaria	A0A6G3MFM1_9CNID	Elongation factor 2 (Trinotate prediction) (Fragment)
Cnidaria	A0A6G3MFI7_9CNID	UBX domain-containing protein 6 (Trinotate prediction) (Fragment)
Cnidaria	A0A1B1SJN9_CARAL	Putative DNA polymerase type B (Fragment)
Cnidaria	A0A6G3MMD5_9CNID	Glucose-6-phosphate isomerase (Trinotate prediction) (Fragment)
Cnidaria	A0A6G3MHT1_9CNID	Myotubularin-related protein 13 (Trinotate prediction) (Fragment)
Cnidaria	A0A6G3MJH0_9CNID	DNA polymerase zeta catalytic subunit (Trinotate prediction) (Fragment)
Cnidaria	A0A6G3MFF3_9CNID	NEDD8-activating enzyme E1 catalytic subunit (Fragment)
Cnidaria	A0A6G3MKB1_9CNID	Tetraspanin (Fragment)
Cnidaria	A0A6G3ML90_9CNID	5'-AMP-activated protein kinase catalytic subunit alpha-1 (Trinotate prediction) (Fragment)
Cnidaria	A0A6G3MK46_9CNID	Mitochondrial import inner membrane translocase subunit TIM17-2 (Trinotate prediction)
Cnidaria	A0A6G3MKN9_9CNID	Selenocysteine-specific elongation factor (Trinotate prediction) (Fragment)
Cnidaria	A0A6G3MKU4_9CNID	Mediator complex subunit 23 (Fragment)
Cnidaria	A0A6G3MFQ6_9CNID	Glucose-6-phosphate isomerase (Fragment)
Cnidaria	A0A6G3MEC4_9CNID	Glycogen debranching enzyme (Trinotate prediction) (Fragment)
Cnidaria	A0A6G3MFN4_9CNID	Ufm1-specific protease (Trinotate prediction)
[truncated: 171,715 more rows]

## Sheet: S4 Zoox profile by sample
NCBI BioSample	Zone and Sample ID	sitesH	sitesA	sitesB	sitesC	sitesD	countH	countA	countB	countC	countD	fracZ	fracA	fracB	fracC	fracD
SAMN32359066	Inner Dry Site 1-3	0	108	2494	638881	216	0	285	8399	970053	386	1	0	0.009	0.991	0
SAMN32359067	Inner Dry Site 2-5	0	844	4177	1632381	717	0	6632	66213	5414003	4381	1	0.001	0.012	0.986	0.001
SAMN32359068	Inner Dry Site 2-7	0	707	4436	974115	526	0	3435	38902	2113577	1684	1	0.002	0.018	0.98	0.001
SAMN32359069	Outer Dry Site 3-14	0	454	3679	437819	300	0	1946	35057	737922	791	1	0.003	0.045	0.951	0.001
SAMN32359070	Outer Dry Site 3-22	0	304	2589	642457	245	0	819	22339	1014754	438	1	0.001	0.022	0.977	0
SAMN32359071	Outer Dry Site 4-24	0	836	2958	406683	398	0	1788	63305	1973933	2851	1	0.001	0.031	0.967	0.001
SAMN32359072	Outer Dry Site 4-25	0	302	2686	168598	214	0	703	31519	262009	579	1	0.002	0.107	0.889	0.002
SAMN32359073	Inner Dry Site 1-10	0	44	376	40527	32	0	127	672	45273	43	1	0.003	0.015	0.982	0.001
SAMN32359074	Inner Dry Site 1-R	0	517	3878	802710	354	0	2444	34533	1831717	1434	1	0.001	0.018	0.979	0.001
SAMN32359075	Inner Dry Site 2-16	0	246	6140	2064027	1191	0	1612	65531	6225500	3128	1	0	0.01	0.989	0
SAMN32359077	Outer Dry Site 3-19	0	929	3272	553690	449	0	3581	94441	2935556	1931	1	0.001	0.031	0.967	0.001
SAMN32359078	Outer Dry Site 3-23	0	563	4450	1154735	530	0	2157	91240	2599738	1154	1	0.001	0.034	0.965	0
SAMN32359079	Outer Dry Site 4-12	0	660	2084	371109	273	0	3394	33185	744737	967	1	0.004	0.042	0.952	0.001
SAMN32359080	Outer Dry Site 4-15	0	557	3342	1080492	439	0	1728	38255	3088735	1480	1	0.001	0.012	0.987	0
SAMN32359081	Inner Wet Site 1-2	0	397	2385	1111696	484	0	1919	25197	2634483	1825	1	0.001	0.009	0.989	0.001
SAMN32359082	Inner Wet Site 1-4	0	261	5231	1314969	743	0	1805	43161	3250454	2225	1	0.001	0.013	0.986	0.001
SAMN32359083	Inner Wet Site 2-5	0	293	3277	722389	343	0	1817	27290	1423119	1389	1	0.001	0.019	0.979	0.001
SAMN32359084	Inner Wet Site 2-7	0	299	2958	734590	341	0	1517	22404	1376810	1244	1	0.001	0.016	0.982	0.001
SAMN32359085	Outer Wet Site 3-14	0	825	5355	1493838	801	0	4618	141790	8457359	6894	1	0.001	0.016	0.982	0.001
SAMN32359086	Outer Wet Site 3-22	0	660	2758	733009	353	0	1733	36308	1803235	997	1	0.001	0.02	0.979	0.001
SAMN32359087	Outer Wet Site 4-24	0	191	1074	154068	101	0	358	10256	249911	178	1	0.001	0.039	0.959	0.001
SAMN32359088	Outer Wet Site 4-25	0	919	4307	636296	637	0	5358	303433	6389129	8286	1	0.001	0.045	0.953	0.001
SAMN32359089	Inner Wet Site 1-10	0	156	1126	370613	208	0	430	5149	523295	476	1	0.001	0.01	0.989	0.001
SAMN32359090	Inner Wet Site 1-S	0	298	2119	773965	382	0	1129	18641	1422943	1348	1	0.001	0.013	0.985	0.001
SAMN32359091	Inner Wet Site 2-16	0	159	2835	1084590	537	0	442	15084	2080882	1002	1	0	0.007	0.992	0
SAMN32359092	Inner Wet Site 2-9	0	349	3801	877899	451	0	1901	32264	1845177	1812	1	0.001	0.017	0.981	0.001
SAMN32359093	Outer Wet Site 3-19	0	823	2337	205247	545	0	7729	175378	543683	5033	1	0.011	0.24	0.743	0.007
SAMN32359094	Outer Wet Site 3-23	0	403	1132	98045	261	0	1343	32290	280773	5839	1	0.004	0.101	0.877	0.018
SAMN32359095	Outer Wet Site 4-12	0	693	3003	822424	536	0	3929	48621	2807208	3962	1	0.001	0.017	0.98	0.001
SAMN32359096	Outer Wet Site 4-15	0	779	3159	964733	572	0	5203	48226	3524780	1906	1	0.001	0.013	0.985	0.001

## Sheet: S5 All DEGs (coral & symbiont)
Coral/Symbiont	target_id	Protein_names	mean_obs	Trinity_ID	ï..Entry	Status	Gene_names	Gene_ontology_biological_process	Gene_ontology_cellular_component	Gene_ontology_GO	Gene_ontology_molecular_function	p	q (adjusted p value)	beta	beta variance
Symbiont	A0A1Q9CI36_SYMMI	UCH domain-containing protein	2.05534	9112_ZOOX_DN147037_c0_g1_i7	A0A1Q9CI36	unreviewed	AK812_SmicGene36740	protein deubiquitination [GO:0016579]		thiol-dependent ubiquitinyl hydrolase activity [GO:0036459]; protein deubiquitination [GO:0016579]	thiol-dependent ubiquitinyl hydrolase activity [GO:0036459]	2.53121e-05	0.00145218	-3.41542	0.724835
Symbiont	A0A1Q9C716_SYMMI	Na(+)/H(+) antiporter NhaA	3.71655	28453_ZOOX_DN29464_c0_g3_i1	A0A1Q9C716	unreviewed	nhaA AK812_SmicGene41133	regulation of pH [GO:0006885]; sodium ion transport [GO:0006814]	integral component of membrane [GO:0016021]; plasma membrane [GO:0005886]	integral component of membrane [GO:0016021]; plasma membrane [GO:0005886]; regulation of pH [GO:0006885]; sodium ion transport [GO:0006814]		1.68147e-05	0.0011544	-2.45325	0.504632
Symbiont	A0A1Q9BXP2_SYMMI	DnaJ-like subfamily B member 8	3.37181	30408_ZOOX_DN314219_c0_g1_i1	A0A1Q9BXP2	unreviewed	DNAJB8 AK812_SmicGene44774					5.52168e-05	0.00220665	-2.30365	0.510021
Symbiont	A0A1Q9DUW3_SYMMI	Protein CbbX	3.79818	6041_ZOOX_DN12857_c0_g1_i1	A0A1Q9DUW3	unreviewed	cbbX AK812_SmicGene18527	DNA integration [GO:0015074]	integral component of membrane [GO:0016021]	integral component of membrane [GO:0016021]; ATP binding [GO:0005524]; nucleic acid binding [GO:0003676]; DNA integration [GO:0015074]	ATP binding [GO:0005524]; nucleic acid binding [GO:0003676]	0.000226379	0.00504315	-2.1272	0.532238
Symbiont	A0A1Q9CHV2_SYMMI	Calmodulin-4	3.71604	64359_ZOOX_DN11051_c0_g2_i1	A0A1Q9CHV2	unreviewed	CAM4 AK812_SmicGene36845			calcium ion binding [GO:0005509]; nucleic acid binding [GO:0003676]	calcium ion binding [GO:0005509]; nucleic acid binding [GO:0003676]	0.000188861	0.00448938	-2.09808	0.527205
Symbiont	A0A1Q9DR30_SYMMI	Cytochrome b-c1 complex subunit Rieske, mitochondrial	1.58555	32777_ZOOX_DN338649_c0_g2_i2	A0A1Q9DR30	unreviewed	AK812_SmicGene20017		integral component of membrane [GO:0016021]	integral component of membrane [GO:0016021]; 2 iron, 2 sulfur cluster binding [GO:0051537]; metal ion binding [GO:0046872]; ubiquinol-cytochrome-c reductase activity [GO:0008121]	2 iron, 2 sulfur cluster binding [GO:0051537]; metal ion binding [GO:0046872]; ubiquinol-cytochrome-c reductase activity [GO:0008121]	3.08946e-05	0.00162905	-2.07269	0.462075
Symbiont	A0A1Q9EKW3_SYMMI	Poly(ADP-ribose) polymerase pme-1	2.29415	8408_ZOOX_DN142628_c0_g2_i3	A0A1Q9EKW3	unreviewed	pme-1 AK812_SmicGene8461			NAD+ ADP-ribosyltransferase activity [GO:0003950]	NAD+ ADP-ribosyltransferase activity [GO:0003950]	0.000511354	0.0084849	-2.02711	0.555581
Symbiont	A0A1Q9CPC6_SYMMI	Cytochrome b5	3.82537	16180_ZOOX_DN194269_c0_g2_i1	A0A1Q9CPC6	unreviewed	Cyt-b5 AK812_SmicGene34349	respiratory electron transport chain [GO:0022904]	integral component of membrane [GO:0016021]; plasma membrane [GO:0005886]	integral component of membrane [GO:0016021]; plasma membrane [GO:0005886]; electron transfer activity [GO:0009055]; heme binding [GO:0020037]; metal ion binding [GO:0046872]; metallopeptidase activity [GO:0008237]; peptidyl-dipeptidase activity [GO:0008241]; respiratory electron transport chain [GO:0022904]	electron transfer activity [GO:0009055]; heme binding [GO:0020037]; metal ion binding [GO:0046872]; metallopeptidase activity [GO:0008237]; peptidyl-dipeptidase activity [GO:0008241]	0.00159786	0.0174922	-2.01142	0.601964
Symbiont	A0A1Q9E7M9_SYMMI	Methyltranfer_dom domain-containing protein	2.34676	44420_ZOOX_DN487890_c0_g1_i1	A0A1Q9E7M9	unreviewed	AK812_SmicGene13661					0.00246394	0.0229819	-1.9598	0.61415
Symbiont	A0A1Q9C0Z3_SYMMI	Sodium/calcium exchanger 3	3.86222	44671_ZOOX_DN489198_c0_g1_i1	A0A1Q9C0Z3	unreviewed	Slc8a3 AK812_SmicGene43478		integral component of membrane [GO:0016021]	integral component of membrane [GO:0016021]; calcium:sodium antiporter activity [GO:0005432]	calcium:sodium antiporter activity [GO:0005432]	0.000348165	0.00674702	-1.91871	0.495482
Symbiont	A0A1Q9DNP9_SYMMI	Glutamyl-tRNA reductase (EC 1.2.1.70)	4.08202	41670_ZOOX_DN45203_c0_g1_i1	A0A1Q9DNP9	unreviewed	hemA AK812_SmicGene20910	protoporphyrinogen IX biosynthetic process [GO:0006782]		glutamyl-tRNA reductase activity [GO:0008883]; NADP binding [GO:0050661]; protoporphyrinogen IX biosynthetic process [GO:0006782]	glutamyl-tRNA reductase activity [GO:0008883]; NADP binding [GO:0050661]	4.67564e-05	0.0019805	-1.8914	0.414325
Symbiont	A0A1Q9BYS6_SYMMI	IQ and AAA domain-containing protein 1 (Fragment)	4.3319	36588_ZOOX_DN38152_c0_g1_i2	A0A1Q9BYS6	unreviewed	IQCA1 AK812_SmicGene44306					0.000233728	0.00515466	-1.88	0.48186
Symbiont	A0A1Q9CXR8_SYMMI	Xanthine dehydrogenase	1.79115	51519_ZOOX_DN57010_c0_g3_i2	A0A1Q9CXR8	unreviewed	XDH AK812_SmicGene31041		integral component of membrane [GO:0016021]	integral component of membrane [GO:0016021]; FAD binding [GO:0071949]; hydrolase activity [GO:0016787]; oxidoreductase activity [GO:0016491]	FAD binding [GO:0071949]; hydrolase activity [GO:0016787]; oxidoreductase activity [GO:0016491]	0.00129186	0.0151035	-1.87649	0.554343
Symbiont	A0A1Q9CTD6_SYMMI	Protein king tubby 2	2.94886	12248_ZOOX_DN166564_c0_g1_i2	A0A1Q9CTD6	unreviewed	AK812_SmicGene32731					0.000134573	0.00362287	-1.82446	0.43836
Symbiont	A0A1Q9CJZ8_SYMMI	POC1 centriolar protein-like A	2.33144	351_ZOOX_DN101265_c0_g1_i1	A0A1Q9CJZ8	unreviewed	poc1a AK812_SmicGene36033					0.000252613	0.00545007	-1.80767	0.454059
Symbiont	A0A1Q9C881_SYMMI	aGPT-Pplase1 domain-containing protein	1.79891	1967_ZOOX_DN1083_c1_g1_i5	A0A1Q9C881	unreviewed	AK812_SmicGene40679					0.00631676	0.0419633	-1.79438	0.628333
Symbiont	A0A1Q9E9M2_SYMMI	Choline transporter-like protein 5	3.40779	64266_ZOOX_DN10625_c0_g1_i1	A0A1Q9E9M2	unreviewed	Slc44a5 AK812_SmicGene12836		integral component of membrane [GO:0016021]	integral component of membrane [GO:0016021]		0.000445924	0.00779122	-1.75536	0.478696
Symbiont	A0A1Q9CC32_SYMMI	Serine/threonine-protein kinase dkf-1	2.73568	57996_ZOOX_DN7689_c2_g4_i1	A0A1Q9CC32	unreviewed	dkf-1 AK812_SmicGene39067		integral component of membrane [GO:0016021]	integral component of membrane [GO:0016021]; ATP binding [GO:0005524]; protein kinase activity [GO:0004672]	ATP binding [GO:0005524]; protein kinase activity [GO:0004672]	0.00186896	0.0192503	-1.7483	0.539887
Symbiont	A0A1Q9CU40_SYMMI	Calcium-transporting ATPase 1	4.48525	17357_ZOOX_DN202120_c0_g1_i21	A0A1Q9CU40	unreviewed	AK812_SmicGene32430		integral component of membrane [GO:0016021]	integral component of membrane [GO:0016021]; DNA binding [GO:0003677]; nucleotide binding [GO:0000166]	DNA binding [GO:0003677]; nucleotide binding [GO:0000166]	0.000374599	0.00698093	-1.69375	0.440512
Symbiont	A0A1Q9C2I9_SYMMI	Retrovirus-related Pol polyprotein from transposon TNT 1-94 (Fragment)	1.9171	33520_ZOOX_DN346721_c1_g1_i7	A0A1Q9C2I9	unreviewed	AK812_SmicGene42830		integral component of membrane [GO:0016021]	integral component of membrane [GO:0016021]		0.0033777	0.0280988	-1.68678	0.614948
Symbiont	A0A1Q9DZM4_SYMMI	Retinol dehydrogenase 8	2.47195	70384_ZOOX_DN40492_c0_g1_i1	A0A1Q9DZM4	unreviewed	RDH8 AK812_SmicGene16734			oxidoreductase activity [GO:0016491]	oxidoreductase activity [GO:0016491]	0.00068597	0.0101693	-1.67716	0.478171
Symbiont	A0A1Q9EIF3_SYMMI	Putative multidrug resistance protein	2.56127	14069_ZOOX_DN178119_c0_g1_i1	A0A1Q9EIF3	unreviewed	AK812_SmicGene9408		integral component of membrane [GO:0016021]	integral component of membrane [GO:0016021]; ATP binding [GO:0005524]; ATPase activity [GO:0016887]	ATPase activity [GO:0016887]; ATP binding [GO:0005524]	0.00221131	0.0214262	-1.6456	0.508119
Symbiont	A0A1Q9F6D4_SYMMI	Modification methylase ScrFIA	2.83482	16637_ZOOX_DN19751_c0_g1_i40	A0A1Q9F6D4	unreviewed	scrFIAM AK812_SmicGene570	methylation [GO:0032259]		methyltransferase activity [GO:0008168]; methylation [GO:0032259]	methyltransferase activity [GO:0008168]	6.86986e-05	0.00243389	-1.63258	0.403305
Symbiont	A0A1Q9DIW7_SYMMI	DUF862 domain-containing protein	2.62902	33680_ZOOX_DN348148_c0_g3_i1	A0A1Q9DIW7	unreviewed	AK812_SmicGene22815		integral component of membrane [GO:0016021]	integral component of membrane [GO:0016021]; hydrolase activity [GO:0016787]	hydrolase activity [GO:0016787]	0.000795574	0.0110804	-1.62248	0.450888
Symbiont	A0A1Q9DKR1_SYMMI	C3H1-type domain-containing protein	1.84304	66032_ZOOX_DN18021_c0_g1_i1	A0A1Q9DKR1	unreviewed	AK812_SmicGene22125			metal ion binding [GO:0046872]	metal ion binding [GO:0046872]	0.000417222	0.00749538	-1.58128	0.448965
Symbiont	A0A1Q9DZF2_SYMMI	Pyruvate dehydrogenase [NADP(+)]	3.338	4717_ZOOX_DN121614_c0_g1_i1	A0A1Q9DZF2	unreviewed	PFOR AK812_SmicGene16745			oxidoreductase activity [GO:0016491]	oxidoreductase activity [GO:0016491]	0.000481324	0.00813275	-1.53585	0.406095
Symbiont	A0A1Q9D7L2_SYMMI	Luminal-binding protein 4	1.63241	26233_ZOOX_DN27309_c0_g1_i41	A0A1Q9D7L2	unreviewed	BIP4 AK812_SmicGene27199			ATP binding [GO:0005524]	ATP binding [GO:0005524]	0.00433173	0.0331411	-1.5338	0.509199
Symbiont	A0A1Q9CCS8_SYMMI	Multidrug resistance-associated protein 9 (Fragment)	1.10901	35690_ZOOX_DN36_c1_g1_i1	A0A1Q9CCS8	unreviewed	ABCC12 AK812_SmicGene38812		integral component of membrane [GO:0016021]	integral component of membrane [GO:0016021]; ATP binding [GO:0005524]; ATPase activity [GO:0016887]; ATPase-coupled transmembrane transporter activity [GO:0042626]	ATPase activity [GO:0016887]; ATPase-coupled transmembrane transporter activity [GO:0042626]; ATP binding [GO:0005524]	0.00784068	0.0478209	-1.53306	0.554698
Symbiont	A0A1Q9D268_SYMMI	Disintegrin and metalloproteinase domain-containing protein 29	1.50362	11717_ZOOX_DN162815_c0_g1_i1	A0A1Q9D268	unreviewed	ADAM29 AK812_SmicGene29299	integrin-mediated signaling pathway [GO:0007229]		integrin-mediated signaling pathway [GO:0007229]		0.00597144	0.0404848	-1.51508	0.544836
Symbiont	A0A1Q9F067_SYMMI	R3H domain-containing protein	3.04575	45281_ZOOX_DN4953_c0_g2_i1	A0A1Q9F067	unreviewed	AK812_SmicGene2842			nucleic acid binding [GO:0003676]	nucleic acid binding [GO:0003676]	8.06549e-05	0.00266077	-1.50118	0.369014
Symbiont	A0A1Q9CNQ9_SYMMI	Putative aarF domain-containing protein kinase 1	3.83214	34550_ZOOX_DN35683_c0_g1_i1	A0A1Q9CNQ9	unreviewed	Adck1 AK812_SmicGene34554			kinase activity [GO:0016301]	kinase activity [GO:0016301]	0.0042274	0.0326114	-1.49725	0.503634
Symbiont	A0A1Q9F5M0_SYMMI	Adagio-like protein 3	3.25398	54745_ZOOX_DN66161_c0_g1_i8	A0A1Q9F5M0	unreviewed	AK812_SmicGene827					0.000679673	0.0101223	-1.48647	0.420323
Symbiont	A0A1Q9CJD6_SYMMI	Coiled-coil domain-containing protein lobo-like	4.76118	259_ZOOX_DN101056_c0_g1_i4	A0A1Q9CJD6	unreviewed	CCDC135 AK812_SmicGene36287					0.000704392	0.0103408	-1.44914	0.39637
Symbiont	A0A1Q9CXQ5_SYMMI	Actin-1	3.13518	43553_ZOOX_DN476942_c0_g1_i1	A0A1Q9CXQ5	unreviewed	ACT1 AK812_SmicGene31056					0.000850769	0.0115275	-1.42831	0.397857
Symbiont	A0A1Q9E8A3_SYMMI	Gastrulation defective protein 1-like	2.78131	29919_ZOOX_DN308939_c0_g1_i1	A0A1Q9E8A3	unreviewed	AK812_SmicGene13367	protein import [GO:0017038]; protein targeting [GO:0006605]	membrane [GO:0016020]	membrane [GO:0016020]; ATP binding [GO:0005524]; protein import [GO:0017038]; protein targeting [GO:0006605]	ATP binding [GO:0005524]	0.00565886	0.0391122	-1.42684	0.499941
Symbiont	A0A1Q9DZF1_SYMMI	Protein XRP2	4.24536	7160_ZOOX_DN13446_c0_g1_i5	A0A1Q9DZF1	unreviewed	Rp2 AK812_SmicGene16741	cell morphogenesis [GO:0000902]	plasma membrane [GO:0005886]	plasma membrane [GO:0005886]; GTP binding [GO:0005525]; GTPase activator activity [GO:0005096]; cell morphogenesis [GO:0000902]	GTPase activator activity [GO:0005096]; GTP binding [GO:0005525]	1.42044e-07	0.000100475	-1.38971	0.214594
Symbiont	A0A1Q9BYD5_SYMMI	2-O-methyltransferase NoeI	2.57228	6082_ZOOX_DN128854_c0_g1_i2	A0A1Q9BYD5	unreviewed	noeI AK812_SmicGene44592	methylation [GO:0032259]		methyltransferase activity [GO:0008168]; methylation [GO:0032259]	methyltransferase activity [GO:0008168]	0.00353273	0.0289581	-1.3792	0.479208
Symbiont	A0A1Q9DB48_SYMMI	SET domain-containing protein	1.74584	67171_ZOOX_DN23319_c0_g1_i1	A0A1Q9DB48	unreviewed	AK812_SmicGene25859	protein ubiquitination [GO:0016567]		protein ubiquitination [GO:0016567]		0.00182703	0.0189773	-1.37272	0.459884
Symbiont	A0A1Q9CA11_SYMMI	Pepsin A-4	8.18012	43070_ZOOX_DN47265_c0_g1_i2	A0A1Q9CA11	unreviewed	PGA AK812_SmicGene39904			aspartic-type endopeptidase activity [GO:0004190]	aspartic-type endopeptidase activity [GO:0004190]	0.00400498	0.0315008	-1.36496	0.449226
Symbiont	A0A1Q9F274_SYMMI	Desumoylating isopeptidase 1	2.58203	35275_ZOOX_DN366545_c0_g1_i1	A0A1Q9F274	unreviewed	DESI1 AK812_SmicGene2192			ATP binding [GO:0005524]; hydrolase activity [GO:0016787]; protein kinase activity [GO:0004672]	ATP binding [GO:0005524]; hydrolase activity [GO:0016787]; protein kinase activity [GO:0004672]	0.00045369	0.00786737	-1.36226	0.361741
Symbiont	A0A1Q9BZX3_SYMMI	RNA-directed RNA polymerase L	3.10694	10010_ZOOX_DN15272_c0_g1_i6	A0A1Q9BZX3	unreviewed	L AK812_SmicGene43873			RNA-directed 5'-3' RNA polymerase activity [GO:0003968]	RNA-directed 5'-3' RNA polymerase activity [GO:0003968]	0.00803233	0.0485547	-1.34484	0.49796
Symbiont	A0A1Q9D7H3_SYMMI	Protein YIF1A	0.960288	50843_ZOOX_DN55599_c0_g1_i1	A0A1Q9D7H3	unreviewed	yif1a AK812_SmicGene27173	endoplasmic reticulum to Golgi vesicle-mediated transport [GO:0006888]; protein transport [GO:0015031]	endoplasmic reticulum membrane [GO:0005789]; Golgi membrane [GO:0000139]; integral component of membrane [GO:0016021]	endoplasmic reticulum membrane [GO:0005789]; Golgi membrane [GO:0000139]; integral component of membrane [GO:0016021]; metal ion binding [GO:0046872]; endoplasmic reticulum to Golgi vesicle-mediated transport [GO:0006888]; protein transport [GO:0015031]	metal ion binding [GO:0046872]	0.00662093	0.0432208	-1.34362	0.493643
Symbiont	A0A1Q9DAY7_SYMMI	Heat shock protein sti1-like	1.99812	37027_ZOOX_DN386569_c0_g1_i1	A0A1Q9DAY7	unreviewed	sti1 AK812_SmicGene25853	DNA integration [GO:0015074]		nucleic acid binding [GO:0003676]; DNA integration [GO:0015074]	nucleic acid binding [GO:0003676]	0.00142285	0.0161507	-1.338	0.405727
Symbiont	A0A1Q9D4S4_SYMMI	Serine/threonine-protein kinase Nek5	3.1451	43443_ZOOX_DN476218_c0_g1_i1	A0A1Q9D4S4	unreviewed	NEK5 AK812_SmicGene28298			ATP binding [GO:0005524]; protein kinase activity [GO:0004672]	ATP binding [GO:0005524]; protein kinase activity [GO:0004672]	0.000493619	0.00827219	-1.3153	0.365647
Symbiont	A0A1Q9D3S4_SYMMI	Protein transport protein SEC13	3.04623	58117_ZOOX_DN77375_c0_g1_i1	A0A1Q9D3S4	unreviewed	SEC13 AK812_SmicGene28703	COPII-coated vesicle budding [GO:0090114]; mRNA transport [GO:0051028]; positive regulation of TORC1 signaling [GO:1904263]; protein transport [GO:0015031]	COPII vesicle coat [GO:0030127]; Golgi membrane [GO:0000139]; nuclear pore [GO:0005643]	COPII vesicle coat [GO:0030127]; Golgi membrane [GO:0000139]; nuclear pore [GO:0005643]; structural molecule activity [GO:0005198]; COPII-coated vesicle budding [GO:0090114]; mRNA transport [GO:0051028]; positive regulation of TORC1 signaling [GO:1904263]; protein transport [GO:0015031]	structural molecule activity [GO:0005198]	0.000294789	0.00605443	-1.29608	0.37691
Symbiont	A0A1Q9E0A9_SYMMI	Ribosome maturation protein SBDS	2.72939	12750_ZOOX_DN169409_c0_g1_i1	A0A1Q9E0A9	unreviewed	Sbds AK812_SmicGene16435	mature ribosome assembly [GO:0042256]		mature ribosome assembly [GO:0042256]		0.00266079	0.0241709	-1.28539	0.427052
Symbiont	A0A1Q9CZZ1_SYMMI	3-oxoacyl-[acyl-carrier-protein] reductase FabG	7.77266	51532_ZOOX_DN57029_c0_g1_i1	A0A1Q9CZZ1	unreviewed	fabG AK812_SmicGene30182			oxidoreductase activity [GO:0016491]	oxidoreductase activity [GO:0016491]	0.00304036	0.0262907	-1.28515	0.416127
Symbiont	A0A1Q9DG95_SYMMI	Voltage-dependent R-type calcium channel subunit alpha-1E	3.63335	42370_ZOOX_DN46226_c0_g2_i1	A0A1Q9DG95	unreviewed	CACNA1E AK812_SmicGene23788		integral component of membrane [GO:0016021]; plasma membrane [GO:0005886]	integral component of membrane [GO:0016021]; plasma membrane [GO:0005886]; calcium ion binding [GO:0005509]; cation channel activity [GO:0005261]	calcium ion binding [GO:0005509]; cation channel activity [GO:0005261]	4.46753e-05	0.0019143	-1.28425	0.301014
Symbiont	A0A1Q9C5Y0_SYMMI	Carnosine synthase 1	2.48186	6572_ZOOX_DN131334_c0_g1_i1	A0A1Q9C5Y0	unreviewed	CARNS1 AK812_SmicGene41504		integral component of membrane [GO:0016021]	integral component of membrane [GO:0016021]; ATP binding [GO:0005524]; metal ion binding [GO:0046872]	ATP binding [GO:0005524]; metal ion binding [GO:0046872]	0.00240939	0.022714	-1.27739	0.42145
Symbiont	A0A1Q9EHP9_SYMMI	1,4-alpha-glucan branching enzyme (EC 2.4.1.18)	3.48919	40163_ZOOX_DN429773_c0_g1_i1	A0A1Q9EHP9	unreviewed	Gbe1 AK812_SmicGene9711	glycogen biosynthetic process [GO:0005978]		1,4-alpha-glucan branching enzyme activity [GO:0003844]; 1,4-alpha-glucan branching enzyme activity (using a glucosylated glycogenin as primer for glycogen synthesis) [GO:0102752]; cation binding [GO:0043169]; hydrolase activity, hydrolyzing O-glycosyl compounds [GO:0004553]; glycogen biosynthetic process [GO:0005978]	1,4-alpha-glucan branching enzyme activity [GO:0003844]; 1,4-alpha-glucan branching enzyme activity (using a glucosylated glycogenin as primer for glycogen synthesis) [GO:0102752]; cation binding [GO:0043169]; hydrolase activity, hydrolyzing O-glycosyl compounds [GO:0004553]	9.3242e-05	0.00292759	-1.26567	0.30142
Symbiont	A0A1Q9EM02_SYMMI	Choline/ethanolaminephosphotransferase 1	2.50019	13911_ZOOX_DN177179_c0_g1_i1	A0A1Q9EM02	unreviewed	CEPT1 AK812_SmicGene8095	phospholipid biosynthetic process [GO:0008654]	integral component of membrane [GO:0016021]	integral component of membrane [GO:0016021]; phosphotransferase activity, for other substituted phosphate groups [GO:0016780]; phospholipid biosynthetic process [GO:0008654]	phosphotransferase activity, for other substituted phosphate groups [GO:0016780]	0.00150431	0.0167662	-1.25594	0.393213
Symbiont	A0A1Q9DAI5_SYMMI	58 kDa phosphoprotein	3.59434	40905_ZOOX_DN43947_c0_g2_i1	A0A1Q9DAI5	unreviewed	AK812_SmicGene26059					0.00198761	0.0200367	-1.24868	0.416122
Symbiont	A0A1Q9CIT6_SYMMI	Serine/threonine-protein phosphatase T	4.10683	52909_ZOOX_DN60921_c0_g1_i6	A0A1Q9CIT6	unreviewed	ppt1 AK812_SmicGene36518			ATP binding [GO:0005524]; phosphoprotein phosphatase activity [GO:0004721]; protein kinase activity [GO:0004672]	ATP binding [GO:0005524]; phosphoprotein phosphatase activity [GO:0004721]; protein kinase activity [GO:0004672]	0.00192589	0.0196392	-1.24826	0.391796
Symbiont	A0A1Q9EVP6_SYMMI	Glyoxal reductase	1.67238	68601_ZOOX_DN30018_c0_g1_i2	A0A1Q9EVP6	unreviewed	yvgN AK812_SmicGene4672			oxidoreductase activity [GO:0016491]	oxidoreductase activity [GO:0016491]	0.00303568	0.0262836	-1.2459	0.435958
Symbiont	A0A1Q9C966_SYMMI	Phosphatidylinositide phosphatase SAC1 (Fragment)	7.91031	6655_ZOOX_DN131825_c0_g3_i1	A0A1Q9C966	unreviewed	sac1 AK812_SmicGene40204		integral component of membrane [GO:0016021]	integral component of membrane [GO:0016021]; phosphoric ester hydrolase activity [GO:0042578]	phosphoric ester hydrolase activity [GO:0042578]	0.00199214	0.0200714	-1.24246	0.381891
Symbiont	A0A1Q9DWP0_SYMMI	Protein N-lysine methyltransferase METTL21A	2.75576	38608_ZOOX_DN40673_c0_g1_i1	A0A1Q9DWP0	unreviewed	Mettl21A AK812_SmicGene17847	methylation [GO:0032259]		methyltransferase activity [GO:0008168]; methylation [GO:0032259]	methyltransferase activity [GO:0008168]	0.00113442	0.0139628	-1.23392	0.437966
Symbiont	A0A1Q9ER33_SYMMI	CSD domain-containing protein	4.23239	18520_ZOOX_DN21055_c0_g1_i3	A0A1Q9ER33	unreviewed	AK812_SmicGene6477			nucleic acid binding [GO:0003676]	nucleic acid binding [GO:0003676]	0.00281852	0.0250507	-1.2328	0.392139
Symbiont	A0A1Q9BUN7_SYMMI	Calcium-dependent protein kinase 12	1.04883	48684_ZOOX_DN534473_c0_g1_i1	A0A1Q9BUN7	unreviewed	CPK12 AK812_SmicGene46058			ATP binding [GO:0005524]; protein kinase activity [GO:0004672]	ATP binding [GO:0005524]; protein kinase activity [GO:0004672]	0.00405946	0.0317535	-1.22062	0.406346
Symbiont	A0A1Q9DZK5_SYMMI	F-box only protein 21	2.3373	30354_ZOOX_DN31382_c0_g1_i1	A0A1Q9DZK5	unreviewed	Fbxo21 AK812_SmicGene16710					0.00326025	0.0274269	-1.20933	0.413994
Symbiont	A0A1Q9EGB1_SYMMI	DUF4116 domain-containing protein	3.76117	6959_ZOOX_DN13351_c0_g1_i2	A0A1Q9EGB1	unreviewed	AK812_SmicGene10224					0.000667263	0.010035	-1.1973	0.353435
Symbiont	A0A1Q9C091_SYMMI	Putative UDP-glucosyltransferase YojK	4.54133	53346_ZOOX_DN6236_c1_g1_i5	A0A1Q9C091	unreviewed	yojK AK812_SmicGene43748			UDP-glycosyltransferase activity [GO:0008194]	UDP-glycosyltransferase activity [GO:0008194]	3.61364e-05	0.00174024	-1.19664	0.283923
Symbiont	A0A1Q9EMI3_SYMMI	Phosphatidylinositol 4-phosphate 5-kinase 5	3.28556	24112_ZOOX_DN25584_c0_g1_i1	A0A1Q9EMI3	unreviewed	PIP5K5 AK812_SmicGene7860			kinase activity [GO:0016301]	kinase activity [GO:0016301]	0.00349377	0.0287664	-1.19602	0.409382
Symbiont	A0A1Q9CJ80_SYMMI	Solute carrier family 22 member 1	3.98483	42662_ZOOX_DN466301_c0_g1_i1	A0A1Q9CJ80	unreviewed	SLC22A1 AK812_SmicGene36304		integral component of membrane [GO:0016021]	integral component of membrane [GO:0016021]; transmembrane transporter activity [GO:0022857]	transmembrane transporter activity [GO:0022857]	0.00211075	0.0208568	-1.19461	0.372657
Symbiont	A0A1Q9CFM3_SYMMI	Isochorismatase domain-containing protein 1	4.6294	71018_ZOOX_DN44355_c0_g1_i1	A0A1Q9CFM3	unreviewed	isoc1 AK812_SmicGene37698			catalytic activity [GO:0003824]	catalytic activity [GO:0003824]	0.00521445	0.037196	-1.17842	0.401026
Symbiont	A0A1Q9EAV5_SYMMI	Trophinin	3.90537	27088_ZOOX_DN281221_c0_g1_i1	A0A1Q9EAV5	unreviewed	TRO AK812_SmicGene12326		integral component of membrane [GO:0016021]	integral component of membrane [GO:0016021]; calcium ion binding [GO:0005509]; transferase activity [GO:0016740]	calcium ion binding [GO:0005509]; transferase activity [GO:0016740]	0.00162234	0.0176954	-1.15727	0.35047
Symbiont	A0A1Q9EE91_SYMMI	Potassium/sodium hyperpolarization-activated cyclic nucleotide-gated channel 3	4.58887	59170_ZOOX_DN81149_c0_g1_i1	A0A1Q9EE91	unreviewed	Hcn3 AK812_SmicGene11005		integral component of membrane [GO:0016021]	integral component of membrane [GO:0016021]; ion channel activity [GO:0005216]	ion channel activity [GO:0005216]	1.96275e-05	0.001263	-1.15413	0.237258
Symbiont	A0A1Q9F4E9_SYMMI	CBL-interacting protein kinase 25	5.18168	50527_ZOOX_DN55275_c0_g1_i1	A0A1Q9F4E9	unreviewed	CIPK25 AK812_SmicGene1349			ATP binding [GO:0005524]; protein kinase activity [GO:0004672]	ATP binding [GO:0005524]; protein kinase activity [GO:0004672]	0.00239955	0.0226559	-1.14886	0.359054
Symbiont	A0A1Q9D4Y0_SYMMI	Potassium voltage-gated channel protein eag	0.720405	53806_ZOOX_DN63635_c0_g4_i1	A0A1Q9D4Y0	unreviewed	eag AK812_SmicGene28214		integral component of membrane [GO:0016021]	integral component of membrane [GO:0016021]; voltage-gated potassium channel activity [GO:0005249]	voltage-gated potassium channel activity [GO:0005249]	0.00192466	0.0196379	-1.12185	0.367123
Symbiont	A0A1Q9C425_SYMMI	E3 ubiquitin-protein ligase Itchy	3.30873	55110_ZOOX_DN6748_c0_g2_i1	A0A1Q9C425	unreviewed	Itch AK812_SmicGene42250			ubiquitin-protein transferase activity [GO:0004842]	ubiquitin-protein transferase activity [GO:0004842]	0.00205524	0.0204836	-1.11702	0.379787
Symbiont	A0A1Q9DNB2_SYMMI	Protein melted-like	4.76231	71680_ZOOX_DN6764_c0_g1_i1	A0A1Q9DNB2	unreviewed	AK812_SmicGene21080					0.00646641	0.0425898	-1.11559	0.424299
Symbiont	A0A1Q9CY95_SYMMI	Potassium voltage-gated channel subfamily KQT member 5	2.00269	22453_ZOOX_DN24084_c1_g1_i1	A0A1Q9CY95	unreviewed	Kcnq5 AK812_SmicGene30813	regulation of ion transmembrane transport [GO:0034765]	voltage-gated potassium channel complex [GO:0008076]	voltage-gated potassium channel complex [GO:0008076]; voltage-gated potassium channel activity [GO:0005249]; regulation of ion transmembrane transport [GO:0034765]	voltage-gated potassium channel activity [GO:0005249]	0.00728027	0.0458255	-1.09673	0.432893
Symbiont	A0A1Q9DEB1_SYMMI	tRNA-dihydrouridine(20) synthase [NAD(P)+]-like	3.80769	60976_ZOOX_DN8787_c0_g1_i13	A0A1Q9DEB1	unreviewed	DUS2 AK812_SmicGene24600		integral component of membrane [GO:0016021]	integral component of membrane [GO:0016021]; flavin adenine dinucleotide binding [GO:0050660]; tRNA dihydrouridine synthase activity [GO:0017150]	flavin adenine dinucleotide binding [GO:0050660]; tRNA dihydrouridine synthase activity [GO:0017150]	0.000697211	0.0102762	-1.09376	0.330584
Symbiont	A0A1Q9EX38_SYMMI	Lipoate-protein ligase A	3.02359	38580_ZOOX_DN406527_c0_g1_i1	A0A1Q9EX38	unreviewed	lplA AK812_SmicGene4189	protein lipoylation [GO:0009249]		ligase activity [GO:0016874]; protein lipoylation [GO:0009249]	ligase activity [GO:0016874]	0.00266013	0.0241709	-1.08388	0.376999
Symbiont	A0A1Q9DAP5_SYMMI	ATP-dependent RNA helicase DED1	3.47748	51625_ZOOX_DN57219_c0_g1_i1	A0A1Q9DAP5	unreviewed	DED1 AK812_SmicGene25981			ATP binding [GO:0005524]; helicase activity [GO:0004386]; nucleic acid binding [GO:0003676]	ATP binding [GO:0005524]; helicase activity [GO:0004386]; nucleic acid binding [GO:0003676]	0.00246853	0.023013	-1.07885	0.362033
Symbiont	A0A1Q9CVC6_SYMMI	General transcription factor IIH subunit 4	2.52305	29508_ZOOX_DN304324_c0_g1_i4	A0A1Q9CVC6	unreviewed	gtf2h4 AK812_SmicGene31996	nucleotide-excision repair [GO:0006289]	transcription factor TFIIH core complex [GO:0000439]	transcription factor TFIIH core complex [GO:0000439]; ATPase activator activity [GO:0001671]; nucleotide-excision repair [GO:0006289]	ATPase activator activity [GO:0001671]	0.00640834	0.0423583	-1.07598	0.400371
Symbiont	A0A1Q9DIL4_SYMMI	Autophagy-related protein 18h	2.34364	5467_ZOOX_DN125858_c0_g1_i1	A0A1Q9DIL4	unreviewed	ATG18H AK812_SmicGene22944					0.00400952	0.0315008	-1.06554	0.383926
Symbiont	A0A1Q9ERW6_SYMMI	Ubiquitin-activating enzyme E1 1	3.61278	70297_ZOOX_DN40132_c0_g1_i1	A0A1Q9ERW6	unreviewed	UBA1 AK812_SmicGene6186	protein ubiquitination [GO:0016567]		ATP binding [GO:0005524]; ubiquitin-like modifier activating enzyme activity [GO:0008641]; protein ubiquitination [GO:0016567]	ATP binding [GO:0005524]; ubiquitin-like modifier activating enzyme activity [GO:0008641]	0.00197363	0.0199393	-1.06222	0.326045
Symbiont	A0A1Q9EEV4_SYMMI	Hypersensitive-induced response protein 3	5.927	1079_ZOOX_DN104404_c0_g1_i2	A0A1Q9EEV4	unreviewed	HIR3 AK812_SmicGene10787					0.0003114	0.00625204	-1.05219	0.281747
Symbiont	A0A1Q9ERN1_SYMMI	Voltage-dependent T-type calcium channel subunit alpha-1G	3.63545	14969_ZOOX_DN1842_c0_g1_i1	A0A1Q9ERN1	unreviewed	CACNA1G AK812_SmicGene6227		integral component of membrane [GO:0016021]; plasma membrane [GO:0005886]	integral component of membrane [GO:0016021]; plasma membrane [GO:0005886]; cation channel activity [GO:0005261]	cation channel activity [GO:0005261]	0.0076859	0.0473144	-1.05097	0.379309
Symbiont	A0A1Q9C6A9_SYMMI	Formin-G	3.49157	39615_ZOOX_DN42028_c0_g1_i23	A0A1Q9C6A9	unreviewed	forG AK812_SmicGene41394					0.00497627	0.0360823	-1.04729	0.39812
Symbiont	A0A1Q9F758_SYMMI	Kinesin-like protein FLA10	2.9025	46174_ZOOX_DN505360_c0_g1_i1	A0A1Q9F758	unreviewed	FLA10 AK812_SmicGene264	microtubule-based movement [GO:0007018]	integral component of membrane [GO:0016021]	integral component of membrane [GO:0016021]; ATP binding [GO:0005524]; microtubule binding [GO:0008017]; microtubule motor activity [GO:0003777]; microtubule-based movement [GO:0007018]	ATP binding [GO:0005524]; microtubule binding [GO:0008017]; microtubule motor activity [GO:0003777]	0.00492249	0.0358048	-1.01921	0.37184
Symbiont	A0A1Q9C1D4_SYMMI	23 kDa calcium-binding protein (Fragment)	5.3514	37643_ZOOX_DN39424_c0_g1_i19	A0A1Q9C1D4	unreviewed	AK812_SmicGene43299			calcium ion binding [GO:0005509]	calcium ion binding [GO:0005509]	0.00438719	0.0333839	-1.01258	0.344696
Symbiont	A0A1Q9DI95_SYMMI	Sodium channel protein type 10 subunit alpha	3.9662	36941_ZOOX_DN38582_c0_g1_i1	A0A1Q9DI95	unreviewed	SCN10A AK812_SmicGene23022		integral component of membrane [GO:0016021]; plasma membrane [GO:0005886]	integral component of membrane [GO:0016021]; plasma membrane [GO:0005886]; calcium ion binding [GO:0005509]; cation channel activity [GO:0005261]	calcium ion binding [GO:0005509]; cation channel activity [GO:0005261]	0.000175741	0.00429878	-1.0114	0.26016
Symbiont	A0A1Q9DKW6_SYMMI	cGMP-dependent protein kinase (EC 2.7.11.12)	4.64339	30563_ZOOX_DN315172_c0_g2_i1	A0A1Q9DKW6	unreviewed	for AK812_SmicGene22038			ATP binding [GO:0005524]; cGMP binding [GO:0030553]; cGMP-dependent protein kinase activity [GO:0004692]	ATP binding [GO:0005524]; cGMP binding [GO:0030553]; cGMP-dependent protein kinase activity [GO:0004692]	0.00081749	0.0112499	-1.01125	0.280383
Symbiont	A0A1Q9CYA9_SYMMI	DNA-directed RNA polymerases I and III subunit RPAC1	4.34753	16539_ZOOX_DN1964_c0_g1_i1	A0A1Q9CYA9	unreviewed	polr1c AK812_SmicGene30833	transcription, DNA-templated [GO:0006351]	nucleus [GO:0005634]	nucleus [GO:0005634]; DNA binding [GO:0003677]; DNA-directed 5'-3' RNA polymerase activity [GO:0003899]; protein dimerization activity [GO:0046983]; transcription, DNA-templated [GO:0006351]	DNA binding [GO:0003677]; DNA-directed 5'-3' RNA polymerase activity [GO:0003899]; protein dimerization activity [GO:0046983]	6.89261e-05	0.00243389	-0.970891	0.228585
Symbiont	A0A1Q9DJP6_SYMMI	Actin	5.45981	62649_ZOOX_DN9425_c0_g3_i1	A0A1Q9DJP6	unreviewed	ACT1 AK812_SmicGene22537		integral component of membrane [GO:0016021]	integral component of membrane [GO:0016021]; DNA binding [GO:0003677]	DNA binding [GO:0003677]	1.08946e-06	0.000264739	-0.969394	0.173293
Symbiont	A0A1Q9DA57_SYMMI	Phenylalanyl-tRNA synthetase beta subunit (EC 6.1.1.20)	5.65184	17174_ZOOX_DN201074_c0_g1_i1	A0A1Q9DA57	unreviewed	AK812_SmicGene26211	phenylalanyl-tRNA aminoacylation [GO:0006432]	cytoplasm [GO:0005737]	cytoplasm [GO:0005737]; ATP binding [GO:0005524]; magnesium ion binding [GO:0000287]; phenylalanine-tRNA ligase activity [GO:0004826]; RNA binding [GO:0003723]; phenylalanyl-tRNA aminoacylation [GO:0006432]	ATP binding [GO:0005524]; magnesium ion binding [GO:0000287]; phenylalanine-tRNA ligase activity [GO:0004826]; RNA binding [GO:0003723]	0.00185753	0.0191648	-0.958661	0.294009
Symbiont	A0A1Q9CBL4_SYMMI	Aquaporin-B	4.17122	5275_ZOOX_DN124608_c0_g1_i1	A0A1Q9CBL4	unreviewed	aqpB AK812_SmicGene39264		integral component of membrane [GO:0016021]	integral component of membrane [GO:0016021]; channel activity [GO:0015267]	channel activity [GO:0015267]	0.000294142	0.00605443	-0.946561	0.254482
Symbiont	A0A1Q9E6F3_SYMMI	Tetracycline resistance protein, class G	3.06826	68325_ZOOX_DN2875_c0_g1_i1	A0A1Q9E6F3	unreviewed	tetA AK812_SmicGene14113		integral component of membrane [GO:0016021]	integral component of membrane [GO:0016021]; transmembrane transporter activity [GO:0022857]	transmembrane transporter activity [GO:0022857]	0.00531845	0.0376615	-0.939778	0.351052
Symbiont	A0A1Q9EFV9_SYMMI	Ras-related protein RABF1	3.10169	40201_ZOOX_DN430267_c0_g1_i1	A0A1Q9EFV9	unreviewed	RABF1 AK812_SmicGene10395					0.00635198	0.0421366	-0.920897	0.334986
Symbiont	A0A1Q9EI10_SYMMI	RNA polymerase II transcriptional coactivator SUB1	3.84011	49963_ZOOX_DN5492_c0_g1_i1	A0A1Q9EI10	unreviewed	SUB1 AK812_SmicGene9556	regulation of transcription, DNA-templated [GO:0006355]	nucleus [GO:0005634]	nucleus [GO:0005634]; DNA binding [GO:0003677]; regulation of transcription, DNA-templated [GO:0006355]	DNA binding [GO:0003677]	0.00610571	0.0411083	-0.916658	0.350156
Symbiont	A0A1Q9D5X9_SYMMI	Solute carrier family 35 member B1	5.83242	64275_ZOOX_DN10676_c0_g2_i1	A0A1Q9D5X9	unreviewed	slc35b1 AK812_SmicGene27833	transmembrane transport [GO:0055085]	integral component of membrane [GO:0016021]	integral component of membrane [GO:0016021]; transmembrane transport [GO:0055085]		0.00508882	0.0367102	-0.913459	0.309697
Symbiont	A0A1Q9CQD8_SYMMI	Nucleoside diphosphate-linked moiety X motif 22	3.6084	7314_ZOOX_DN135451_c0_g1_i2	A0A1Q9CQD8	unreviewed	Nudt22 AK812_SmicGene33920		integral component of membrane [GO:0016021]	integral component of membrane [GO:0016021]		0.000970634	0.012599	-0.912169	0.277541
Symbiont	A0A1Q9EJG2_SYMMI	D-tyrosyl-tRNA(Tyr) deacylase 1	4.90498	55756_ZOOX_DN69537_c0_g1_i1	A0A1Q9EJG2	unreviewed	DTD1 AK812_SmicGene9032		cytoplasm [GO:0005737]	cytoplasm [GO:0005737]; D-aminoacyl-tRNA deacylase activity [GO:0051499]	D-aminoacyl-tRNA deacylase activity [GO:0051499]	3.38125e-05	0.00168754	-0.90927	0.201695
Symbiont	A0A1Q9DCL6_SYMMI	Phosphatidylinositol 4-phosphate 5-kinase 6	4.22363	6195_ZOOX_DN129417_c0_g1_i1	A0A1Q9DCL6	unreviewed	PIP5K6 AK812_SmicGene25231			kinase activity [GO:0016301]	kinase activity [GO:0016301]	0.000295048	0.00605443	-0.900125	0.22896
Symbiont	A0A1Q9DTS2_SYMMI	Progesterone-induced-blocking factor 1	7.56823	42698_ZOOX_DN46680_c0_g1_i1	A0A1Q9DTS2	unreviewed	PIBF1 AK812_SmicGene18921					0.00587907	0.0400645	-0.893169	0.315717
Symbiont	A0A1Q9F550_SYMMI	Protein MEI2-like 2	5.11761	42716_ZOOX_DN467125_c0_g1_i1	A0A1Q9F550	unreviewed	ML2 AK812_SmicGene1032			ATP binding [GO:0005524]; protein kinase activity [GO:0004672]; RNA binding [GO:0003723]	ATP binding [GO:0005524]; protein kinase activity [GO:0004672]; RNA binding [GO:0003723]	0.00421924	0.0325621	-0.87572	0.291841
Symbiont	A0A1Q9CQW7_SYMMI	Diacylglycerol O-acyltransferase 1	5.22652	26873_ZOOX_DN278537_c0_g1_i1	A0A1Q9CQW7	unreviewed	DGA1 AK812_SmicGene33709		integral component of membrane [GO:0016021]	integral component of membrane [GO:0016021]; oxidoreductase activity [GO:0016491]; transferase activity, transferring acyl groups other than amino-acyl groups [GO:0016747]	oxidoreductase activity [GO:0016491]; transferase activity, transferring acyl groups other than amino-acyl groups [GO:0016747]	0.00331209	0.0277404	-0.866966	0.302321
Symbiont	A0A1Q9CJ56_SYMMI	F-box/LRR-repeat protein 2	4.45363	8219_ZOOX_DN141186_c0_g1_i1	A0A1Q9CJ56	unreviewed	FBXL2 AK812_SmicGene36347					0.00086496	0.0116429	-0.852425	0.24746
Symbiont	A0A1Q9D050_SYMMI	Stress-activated protein kinase JNK	4.46265	50659_ZOOX_DN553646_c0_g1_i1	A0A1Q9D050	unreviewed	JNK AK812_SmicGene30110	DNA integration [GO:0015074]		ATP binding [GO:0005524]; protein kinase activity [GO:0004672]; DNA integration [GO:0015074]	ATP binding [GO:0005524]; protein kinase activity [GO:0004672]	3.58386e-05	0.00174024	-0.826117	0.189367
Symbiont	A0A1Q9DSU2_SYMMI	30S ribosomal protein S1	5.2791	23544_ZOOX_DN250253_c0_g1_i2	A0A1Q9DSU2	unreviewed	rpsA AK812_SmicGene19333		ribosome [GO:0005840]	ribosome [GO:0005840]; nucleic acid binding [GO:0003676]	nucleic acid binding [GO:0003676]	7.73043e-08	8.24162e-05	-0.823749	0.14694
Symbiont	A0A1Q9CBS5_SYMMI	WD repeat-containing protein 16	5.78321	27902_ZOOX_DN28885_c0_g1_i5	A0A1Q9CBS5	unreviewed	Wdr16 AK812_SmicGene39211					0.00426931	0.0328386	-0.813102	0.271883
Symbiont	A0A1Q9E9J6_SYMMI	Peroxiredoxin-6	6.79232	58242_ZOOX_DN77_c1_g1_i1	A0A1Q9E9J6	unreviewed	Prdx6 AK812_SmicGene12878			antioxidant activity [GO:0016209]; GTP binding [GO:0005525]; oxidoreductase activity [GO:0016491]	antioxidant activity [GO:0016209]; GTP binding [GO:0005525]; oxidoreductase activity [GO:0016491]	0.00699477	0.0447433	-0.812826	0.292154
Symbiont	A0A1Q9D9X3_SYMMI	Vesicle transport through interaction with t-SNAREs-like 1B	3.86333	19226_ZOOX_DN215001_c0_g2_i1	A0A1Q9D9X3	unreviewed	Vti1b AK812_SmicGene26302		integral component of membrane [GO:0016021]	integral component of membrane [GO:0016021]; calcium ion binding [GO:0005509]	calcium ion binding [GO:0005509]	0.00102454	0.0131034	-0.807515	0.249657
Symbiont	A0A1Q9EGG7_SYMMI	Protease Do-like 9	3.74731	33935_ZOOX_DN351122_c0_g1_i1	A0A1Q9EGG7	unreviewed	DEGP9 AK812_SmicGene10228		integral component of membrane [GO:0016021]	integral component of membrane [GO:0016021]; molybdenum ion binding [GO:0030151]; peptidase activity [GO:0008233]; pyridoxal phosphate binding [GO:0030170]	molybdenum ion binding [GO:0030151]; peptidase activity [GO:0008233]; pyridoxal phosphate binding [GO:0030170]	0.00125826	0.0148577	-0.805751	0.256072
Symbiont	A0A1Q9E6M4_SYMMI	Putative 6-phosphofructo-2-kinase/fructose-2,6-bisphosphatase	3.62967	65409_ZOOX_DN15538_c0_g1_i1	A0A1Q9E6M4	unreviewed	K02B2.1 AK812_SmicGene14009	fructose 2,6-bisphosphate metabolic process [GO:0006003]; fructose metabolic process [GO:0006000]		6-phosphofructo-2-kinase activity [GO:0003873]; ATP binding [GO:0005524]; fructose 2,6-bisphosphate metabolic process [GO:0006003]; fructose metabolic process [GO:0006000]	6-phosphofructo-2-kinase activity [GO:0003873]; ATP binding [GO:0005524]	0.00665193	0.0433478	-0.803955	0.306307
Symbiont	A0A1Q9EUS5_SYMMI	Putative membrane protein	3.70586	25295_ZOOX_DN264720_c0_g2_i1	A0A1Q9EUS5	unreviewed	SPAC977.17 AK812_SmicGene5013		integral component of membrane [GO:0016021]	integral component of membrane [GO:0016021]; channel activity [GO:0015267]	channel activity [GO:0015267]	0.00207816	0.020623	-0.803618	0.268962
Symbiont	A0A1Q9CJW8_SYMMI	Protein MEI2-like 4	4.32673	45789_ZOOX_DN503141_c0_g1_i2	A0A1Q9CJW8	unreviewed	ML4 AK812_SmicGene36050			nucleic acid binding [GO:0003676]	nucleic acid binding [GO:0003676]	0.000102391	0.00309296	-0.797751	0.190637
Symbiont	A0A1Q9DZL7_SYMMI	Gamma-interferon-inducible lysosomal thiol reductase	3.74364	24516_ZOOX_DN2584_c0_g1_i1	A0A1Q9DZL7	unreviewed	IFI30 AK812_SmicGene16684					0.00662759	0.043235	-0.795885	0.325839
Symbiont	A0A1Q9DLD8_SYMMI	Ankyrin repeat domain-containing protein 39	3.44908	17065_ZOOX_DN200324_c0_g1_i2	A0A1Q9DLD8	unreviewed	Ankrd39 AK812_SmicGene21805					0.00578345	0.039676	-0.789626	0.292537
Symbiont	A0A1Q9E910_SYMMI	Ankyrin repeat family A protein 2	4.48695	57061_ZOOX_DN73909_c0_g1_i1	A0A1Q9E910	unreviewed	ANKRA2 AK812_SmicGene13070					0.00171404	0.0182029	-0.789166	0.258921
Symbiont	A0A1Q9DJY0_SYMMI	Coatomer subunit alpha-2	3.86073	48923_ZOOX_DN535587_c0_g1_i1	A0A1Q9DJY0	unreviewed	AK812_SmicGene22427	intracellular protein transport [GO:0006886]; vesicle-mediated transport [GO:0016192]	COPI vesicle coat [GO:0030126]; integral component of membrane [GO:0016021]	COPI vesicle coat [GO:0030126]; integral component of membrane [GO:0016021]; structural molecule activity [GO:0005198]; intracellular protein transport [GO:0006886]; vesicle-mediated transport [GO:0016192]	structural molecule activity [GO:0005198]	0.00503964	0.0364702	-0.787499	0.282877
Symbiont	A0A1Q9DKQ9_SYMMI	Alpha-galactosidase (EC 3.2.1.22) (Melibiase)	6.72387	10449_ZOOX_DN155225_c0_g1_i5	A0A1Q9DKQ9	unreviewed	melA AK812_SmicGene22120	carbohydrate metabolic process [GO:0005975]	integral component of membrane [GO:0016021]	integral component of membrane [GO:0016021]; ATP binding [GO:0005524]; nucleic acid binding [GO:0003676]; protein kinase activity [GO:0004672]; raffinose alpha-galactosidase activity [GO:0052692]; carbohydrate metabolic process [GO:0005975]	ATP binding [GO:0005524]; nucleic acid binding [GO:0003676]; protein kinase activity [GO:0004672]; raffinose alpha-galactosidase activity [GO:0052692]	0.00376694	0.0302877	-0.781751	0.255729
Symbiont	A0A1Q9D732_SYMMI	(d)CMP kinase (EC 2.7.4.25)	4.02003	17269_ZOOX_DN20154_c0_g1_i1	A0A1Q9D732	unreviewed	AK812_SmicGene27425			ATP binding [GO:0005524]; cytidylate kinase activity [GO:0004127]; protein kinase activity [GO:0004672]	ATP binding [GO:0005524]; cytidylate kinase activity [GO:0004127]; protein kinase activity [GO:0004672]	0.00275178	0.0246939	-0.772783	0.264733
Symbiont	A0A1Q9CCF3_SYMMI	40S ribosomal protein S15	4.1687	32373_ZOOX_DN33380_c0_g1_i1	A0A1Q9CCF3	unreviewed	RPS15 AK812_SmicGene39050	translation [GO:0006412]	ribosome [GO:0005840]	ribosome [GO:0005840]; RNA binding [GO:0003723]; structural constituent of ribosome [GO:0003735]; translation [GO:0006412]	RNA binding [GO:0003723]; structural constituent of ribosome [GO:0003735]	0.000445467	0.00779061	-0.768186	0.218029
Symbiont	A0A1Q9E9A6_SYMMI	DnaJ-like subfamily C member 7	4.76733	6472_ZOOX_DN130739_c0_g1_i2	A0A1Q9E9A6	unreviewed	DNAJC7 AK812_SmicGene13019	SRP-dependent cotranslational protein targeting to membrane [GO:0006614]	signal recognition particle [GO:0048500]	signal recognition particle [GO:0048500]; 7S RNA binding [GO:0008312]; SRP-dependent cotranslational protein targeting to membrane [GO:0006614]	7S RNA binding [GO:0008312]	6.16415e-05	0.00233425	-0.766213	0.172429
Symbiont	A0A1Q9D105_SYMMI	Protein pim1	5.15846	139_ZOOX_DN100686_c0_g1_i20	A0A1Q9D105	unreviewed	pim1 AK812_SmicGene29777		integral component of membrane [GO:0016021]	integral component of membrane [GO:0016021]		0.00309479	0.0265476	-0.763712	0.243682
Symbiont	A0A1Q9D277_SYMMI	Hypoxia-inducible factor 1-alpha inhibitor	3.92506	24769_ZOOX_DN26030_c0_g1_i10	A0A1Q9D277	unreviewed	Hif1an AK812_SmicGene29263	iron-sulfur cluster assembly [GO:0016226]		iron-sulfur cluster assembly [GO:0016226]		0.00056663	0.00903672	-0.757351	0.223359
Symbiont	A0A1Q9EUW1_SYMMI	PAP_fibrillin domain-containing protein	3.79512	55372_ZOOX_DN68168_c0_g1_i1	A0A1Q9EUW1	unreviewed	AK812_SmicGene4974					0.00235698	0.0224144	-0.756382	0.255038
Symbiont	A0A1Q9DDS9_SYMMI	Glycoprotein-N-acetylgalactosamine 3-beta-galactosyltransferase 1	6.57296	48360_ZOOX_DN5289_c0_g1_i1	A0A1Q9DDS9	unreviewed	C1GALT1 AK812_SmicGene24817		integral component of membrane [GO:0016021]	integral component of membrane [GO:0016021]; transferase activity, transferring glycosyl groups [GO:0016757]	transferase activity, transferring glycosyl groups [GO:0016757]	0.00694772	0.0444904	-0.752515	0.272632
Symbiont	A0A1Q9E9W6_SYMMI	Eukaryotic translation initiation factor isoform 4G-2	4.90372	26838_ZOOX_DN278107_c0_g2_i1	A0A1Q9E9W6	unreviewed	AK812_SmicGene12745		integral component of membrane [GO:0016021]	integral component of membrane [GO:0016021]; translation initiation factor activity [GO:0003743]	translation initiation factor activity [GO:0003743]	7.67092e-07	0.000240148	-0.741706	0.149985
Symbiont	A0A1Q9EZ30_SYMMI	PUB domain-containing protein	4.35811	4028_ZOOX_DN118660_c0_g2_i2	A0A1Q9EZ30	unreviewed	AK812_SmicGene3455					0.00365462	0.0296675	-0.740307	0.242519
Symbiont	A0A1Q9EEE2_SYMMI	E3 ubiquitin-protein ligase	4.90088	52548_ZOOX_DN59907_c0_g1_i1	A0A1Q9EEE2	unreviewed	rnf128 AK812_SmicGene11037		integral component of membrane [GO:0016021]	integral component of membrane [GO:0016021]		0.000195602	0.0045959	-0.738214	0.183548
Symbiont	A0A1Q9DFQ1_SYMMI	Spermatogenesis-associated protein 4	5.50518	53345_ZOOX_DN6236_c1_g1_i16	A0A1Q9DFQ1	unreviewed	SPATA4 AK812_SmicGene24017		nucleus [GO:0005634]	nucleus [GO:0005634]		9.16964e-07	0.000257388	-0.727513	0.147872
Symbiont	A0A1Q9DWH8_SYMMI	Putative fumarate reductase (Fragment)	4.18323	15125_ZOOX_DN185860_c0_g1_i4	A0A1Q9DWH8	unreviewed	osm1 AK812_SmicGene17920		endoplasmic reticulum membrane [GO:0005789]; integral component of membrane [GO:0016021]	endoplasmic reticulum membrane [GO:0005789]; integral component of membrane [GO:0016021]; heme binding [GO:0020037]; metal ion binding [GO:0046872]; oxidoreductase activity, acting on a sulfur group of donors, disulfide as acceptor [GO:0016671]; palmitoyltransferase activity [GO:0016409]; protein disulfide isomerase activity [GO:0003756]	heme binding [GO:0020037]; metal ion binding [GO:0046872]; oxidoreductase activity, acting on a sulfur group of donors, disulfide as acceptor [GO:0016671]; palmitoyltransferase activity [GO:0016409]; protein disulfide isomerase activity [GO:0003756]	0.00334057	0.027903	-0.724274	0.236357
Symbiont	A0A1Q9EBJ0_SYMMI	Ankyrin repeat-containing protein	4.18317	30102_ZOOX_DN31073_c0_g1_i1	A0A1Q9EBJ0	unreviewed	AK812_SmicGene12039			RNA binding [GO:0003723]	RNA binding [GO:0003723]	0.00537945	0.0379045	-0.72327	0.269894
Symbiont	A0A1Q9CE17_SYMMI	Echinoderm microtubule-associated protein-like 6	4.33494	26874_ZOOX_DN27854_c0_g1_i6	A0A1Q9CE17	unreviewed	Eml6 AK812_SmicGene38328					0.000414442	0.00746723	-0.718536	0.189922
Symbiont	A0A1Q9F3T0_SYMMI	TauD domain-containing protein	6.91089	2017_ZOOX_DN1086_c0_g1_i1	A0A1Q9F3T0	unreviewed	AK812_SmicGene1506			oxidoreductase activity [GO:0016491]	oxidoreductase activity [GO:0016491]	0.00564196	0.0390392	-0.718089	0.258415
Symbiont	A0A1Q9ELH0_SYMMI	Calcium-dependent protein kinase 1	4.38767	8957_ZOOX_DN14600_c0_g1_i2	A0A1Q9ELH0	unreviewed	CPK1 AK812_SmicGene8199		integral component of membrane [GO:0016021]	integral component of membrane [GO:0016021]; ATP binding [GO:0005524]; protein kinase activity [GO:0004672]; serine-type endopeptidase activity [GO:0004252]	ATP binding [GO:0005524]; protein kinase activity [GO:0004672]; serine-type endopeptidase activity [GO:0004252]	0.00837123	0.0497906	-0.715171	0.278942
Symbiont	A0A1Q9CSH3_SYMMI	Lipopolysaccharide cholinephosphotransferase LicD	5.29664	61741_ZOOX_DN9074_c0_g1_i6	A0A1Q9CSH3	unreviewed	licD AK812_SmicGene33062			transferase activity [GO:0016740]	transferase activity [GO:0016740]	1.07154e-06	0.000264739	-0.713368	0.145873
Symbiont	A0A1Q9E3D6_SYMMI	Aldehyde dehydrogenase, dimeric NADP-preferring	6.88505	13016_ZOOX_DN17125_c0_g1_i1	A0A1Q9E3D6	unreviewed	Aldh3a1 AK812_SmicGene15336	peptidyl-pyroglutamic acid biosynthetic process, using glutaminyl-peptide cyclotransferase [GO:0017186]		glutaminyl-peptide cyclotransferase activity [GO:0016603]; oxidoreductase activity, acting on the aldehyde or oxo group of donors, NAD or NADP as acceptor [GO:0016620]; peptidyl-pyroglutamic acid biosynthetic process, using glutaminyl-peptide cyclotransferase [GO:0017186]	glutaminyl-peptide cyclotransferase activity [GO:0016603]; oxidoreductase activity, acting on the aldehyde or oxo group of donors, NAD or NADP as acceptor [GO:0016620]	0.00213129	0.0209398	-0.707133	0.224514
Symbiont	A0A1Q9CEQ8_SYMMI	Glycerol-3-phosphate acyltransferase, chloroplastic	4.57338	54731_ZOOX_DN6613_c0_g1_i1	A0A1Q9CEQ8	unreviewed	AK812_SmicGene38062	glycerophospholipid metabolic process [GO:0006650]		glycerol-3-phosphate O-acyltransferase activity [GO:0004366]; glycerophospholipid metabolic process [GO:0006650]	glycerol-3-phosphate O-acyltransferase activity [GO:0004366]	0.002067	0.0205454	-0.705369	0.21515
Symbiont	A0A1Q9DK63_SYMMI	Phosphatidylinositol 3,4,5-trisphosphate 3-phosphatase TPTE2	5.23983	63129_ZOOX_DN9604_c0_g1_i2	A0A1Q9DK63	unreviewed	TPTE2 AK812_SmicGene22261		integral component of membrane [GO:0016021]	integral component of membrane [GO:0016021]; protein tyrosine phosphatase activity [GO:0004725]; protein tyrosine/serine/threonine phosphatase activity [GO:0008138]	protein tyrosine/serine/threonine phosphatase activity [GO:0008138]; protein tyrosine phosphatase activity [GO:0004725]	6.15008e-05	0.00233425	-0.702243	0.162156
Symbiont	A0A1Q9CE93_SYMMI	Phosphatidylinositol 4-phosphate 5-kinase 4	5.75849	21590_ZOOX_DN23435_c0_g1_i2	A0A1Q9CE93	unreviewed	PIP5K4 AK812_SmicGene38251		integral component of membrane [GO:0016021]	integral component of membrane [GO:0016021]; kinase activity [GO:0016301]	kinase activity [GO:0016301]	0.00275735	0.0246958	-0.701964	0.222356
Symbiont	A0A1Q9EQY3_SYMMI	BTB and MATH domain-containing protein 40	4.17154	34884_ZOOX_DN3611_c0_g1_i21	A0A1Q9EQY3	unreviewed	bath-40 AK812_SmicGene6497		integral component of membrane [GO:0016021]	integral component of membrane [GO:0016021]		0.00553416	0.0385243	-0.700673	0.251399
Symbiont	A0A1Q9D0L0_SYMMI	Caltractin ICL1e	4.43867	66833_ZOOX_DN21845_c0_g1_i1	A0A1Q9D0L0	unreviewed	Icl1e AK812_SmicGene29962 AK812_SmicGene36322			calcium ion binding [GO:0005509]	calcium ion binding [GO:0005509]	0.00174575	0.0184021	-0.69626	0.225193
Symbiont	A0A1Q9DB50_SYMMI	Protein ASPARTIC PROTEASE IN GUARD CELL 1	4.51235	48826_ZOOX_DN535097_c0_g1_i3	A0A1Q9DB50	unreviewed	ASPG1 AK812_SmicGene25828		integral component of membrane [GO:0016021]	integral component of membrane [GO:0016021]; N-acetyltransferase activity [GO:0008080]; peptidase activity [GO:0008233]	N-acetyltransferase activity [GO:0008080]; peptidase activity [GO:0008233]	0.00293973	0.0257605	-0.695598	0.224851
Symbiont	A0A1Q9E0S0_SYMMI	2-deoxy-scyllo-inosose synthase	5.60454	13270_ZOOX_DN1728_c0_g1_i3	A0A1Q9E0S0	unreviewed	livC AK812_SmicGene16258			lyase activity [GO:0016829]	lyase activity [GO:0016829]	1.76363e-05	0.00118871	-0.691167	0.154016
Symbiont	A0A1Q9DN03_SYMMI	Putative polyamine transporter	4.65368	16986_ZOOX_DN199908_c0_g1_i1	A0A1Q9DN03	unreviewed	AK812_SmicGene21240	mRNA processing [GO:0006397]; RNA splicing [GO:0008380]	integral component of membrane [GO:0016021]; myosin complex [GO:0016459]; nucleus [GO:0005634]; ribonucleoprotein complex [GO:1990904]	integral component of membrane [GO:0016021]; myosin complex [GO:0016459]; nucleus [GO:0005634]; ribonucleoprotein complex [GO:1990904]; ATP binding [GO:0005524]; motor activity [GO:0003774]; RNA binding [GO:0003723]; transmembrane transporter activity [GO:0022857]; mRNA processing [GO:0006397]; RNA splicing [GO:0008380]	ATP binding [GO:0005524]; motor activity [GO:0003774]; RNA binding [GO:0003723]; transmembrane transporter activity [GO:0022857]	0.00208828	0.0207012	-0.688628	0.233339
Symbiont	A0A1Q9D0L9_SYMMI	Caskin-1	4.39736	20648_ZOOX_DN22676_c0_g1_i4	A0A1Q9D0L9	unreviewed	Caskin1 AK812_SmicGene29960			calcium ion binding [GO:0005509]	calcium ion binding [GO:0005509]	0.000350071	0.00675163	-0.685567	0.180041
Symbiont	A0A1Q9CUV9_SYMMI	PKD_channel domain-containing protein	4.41151	27460_ZOOX_DN28455_c0_g1_i2	A0A1Q9CUV9	unreviewed	AK812_SmicGene32198		integral component of membrane [GO:0016021]	integral component of membrane [GO:0016021]		3.64891e-05	0.00174024	-0.681799	0.169579
Symbiont	A0A1Q9CH93_SYMMI	Endonuclease MutS2	5.72946	13687_ZOOX_DN175426_c0_g1_i1	A0A1Q9CH93	unreviewed	mutS2 AK812_SmicGene37077	mismatch repair [GO:0006298]; negative regulation of DNA recombination [GO:0045910]		ATP binding [GO:0005524]; ATPase activity [GO:0016887]; endonuclease activity [GO:0004519]; GTPase activator activity [GO:0005096]; mismatched DNA binding [GO:0030983]; mismatch repair [GO:0006298]; negative regulation of DNA recombination [GO:0045910]	ATPase activity [GO:0016887]; ATP binding [GO:0005524]; endonuclease activity [GO:0004519]; GTPase activator activity [GO:0005096]; mismatched DNA binding [GO:0030983]	0.00144119	0.0162812	-0.676479	0.211772
Symbiont	A0A1Q9C4I6_SYMMI	Glutathione S-transferase	4.5451	50872_ZOOX_DN55638_c0_g1_i1	A0A1Q9C4I6	unreviewed	AK812_SmicGene42070			calcium ion binding [GO:0005509]; transferase activity [GO:0016740]	calcium ion binding [GO:0005509]; transferase activity [GO:0016740]	0.00275647	0.0246958	-0.676127	0.217148
Symbiont	A0A1Q9E641_SYMMI	Kynurenine 3-monooxygenase	4.35268	19444_ZOOX_DN21767_c0_g2_i1	A0A1Q9E641	unreviewed	kmo AK812_SmicGene14216			FAD binding [GO:0071949]; monooxygenase activity [GO:0004497]	FAD binding [GO:0071949]; monooxygenase activity [GO:0004497]	0.00032123	0.0063921	-0.672403	0.193042
Symbiont	A0A1Q9D0V3_SYMMI	Glucan 1,4-alpha-glucosidase (EC 3.2.1.3)	5.10269	49184_ZOOX_DN53736_c0_g1_i1	A0A1Q9D0V3	unreviewed	GAA AK812_SmicGene29822	polysaccharide metabolic process [GO:0005976]		glucan 1,4-alpha-glucosidase activity [GO:0004339]; polysaccharide metabolic process [GO:0005976]	glucan 1,4-alpha-glucosidase activity [GO:0004339]	3.43004e-06	0.000515007	-0.671901	0.147209
Symbiont	A0A1Q9ECV7_SYMMI	Serine/threonine-protein phosphatase PP1-2	6.64923	58839_ZOOX_DN8009_c0_g1_i15	A0A1Q9ECV7	unreviewed	sds21 AK812_SmicGene11581			phosphoprotein phosphatase activity [GO:0004721]	phosphoprotein phosphatase activity [GO:0004721]	0.000787918	0.0110488	-0.66209	0.186128
Symbiont	A0A1Q9CHW7_SYMMI	MFS domain-containing protein	4.49212	30644_ZOOX_DN31576_c0_g1_i1	A0A1Q9CHW7	unreviewed	AK812_SmicGene36874		integral component of membrane [GO:0016021]	integral component of membrane [GO:0016021]; transmembrane transporter activity [GO:0022857]	transmembrane transporter activity [GO:0022857]	0.00181726	0.0189359	-0.658816	0.210275
Symbiont	A0A1Q9DM23_SYMMI	Putative phosphoglycerate mutase GpmB	3.94607	62279_ZOOX_DN92804_c0_g1_i1	A0A1Q9DM23	unreviewed	gpmB AK812_SmicGene21579			catalytic activity [GO:0003824]	catalytic activity [GO:0003824]	0.00125048	0.0147942	-0.658175	0.217699
Symbiont	A0A1Q9EGD3_SYMMI	FAS-associated factor 2-B	3.84452	31228_ZOOX_DN320732_c0_g1_i1	A0A1Q9EGD3	unreviewed	faf2-b AK812_SmicGene10239					0.00626112	0.0417589	-0.657531	0.253005
Symbiont	A0A1Q9ECF3_SYMMI	MAP/microtubule affinity-regulating kinase 3	4.34634	35955_ZOOX_DN37287_c0_g1_i2	A0A1Q9ECF3	unreviewed	MARK3 AK812_SmicGene11722			ATP binding [GO:0005524]; protein kinase activity [GO:0004672]	ATP binding [GO:0005524]; protein kinase activity [GO:0004672]	0.00546184	0.0382515	-0.65578	0.226864
Symbiont	A0A1Q9EKN2_SYMMI	LAM_G_DOMAIN domain-containing protein	4.89686	52172_ZOOX_DN58822_c0_g2_i7	A0A1Q9EKN2	unreviewed	AK812_SmicGene8520					0.00265081	0.0241547	-0.655414	0.214654
Symbiont	A0A1Q9CN23_SYMMI	Death-associated protein kinase 1	4.22771	46651_ZOOX_DN51029_c0_g1_i2	A0A1Q9CN23	unreviewed	DAPK1 AK812_SmicGene34873		integral component of membrane [GO:0016021]	integral component of membrane [GO:0016021]; kinase activity [GO:0016301]	kinase activity [GO:0016301]	0.000825326	0.011324	-0.655034	0.201656
Symbiont	A0A1Q9F2N7_SYMMI	Isopentenyl-diphosphate Delta-isomerase I	5.75628	45245_ZOOX_DN4947_c0_g1_i1	A0A1Q9F2N7	unreviewed	IPI1 AK812_SmicGene2051			isomerase activity [GO:0016853]	isomerase activity [GO:0016853]	0.000254186	0.00546952	-0.654529	0.165221
Symbiont	A0A1Q9CDB5_SYMMI	Putative E3 ubiquitin-protein ligase HERC1	4.82716	30275_ZOOX_DN31325_c0_g1_i4	A0A1Q9CDB5	unreviewed	HERC1 AK812_SmicGene38616					1.43677e-05	0.00105255	-0.653111	0.150624
Symbiont	A0A1Q9EKT9_SYMMI	Tenascin-X	4.22401	52165_ZOOX_DN58813_c0_g1_i1	A0A1Q9EKT9	unreviewed	TNXB AK812_SmicGene8465		integral component of membrane [GO:0016021]	integral component of membrane [GO:0016021]		0.00210555	0.0208277	-0.651878	0.202962
Symbiont	A0A1Q9CPE8_SYMMI	Glucosamine-phosphate N-acetyltransferase (EC 2.3.1.4)	4.79793	35299_ZOOX_DN366868_c0_g1_i4	A0A1Q9CPE8	unreviewed	AK812_SmicGene34295	translation [GO:0006412]; UDP-N-acetylglucosamine biosynthetic process [GO:0006048]	ribosome [GO:0005840]	ribosome [GO:0005840]; glucosamine 6-phosphate N-acetyltransferase activity [GO:0004343]; structural constituent of ribosome [GO:0003735]; translation [GO:0006412]; UDP-N-acetylglucosamine biosynthetic process [GO:0006048]	glucosamine 6-phosphate N-acetyltransferase activity [GO:0004343]; structural constituent of ribosome [GO:0003735]	0.000805394	0.0111751	-0.645858	0.179246
Symbiont	A0A1Q9CAX4_SYMMI	Uridine kinase (EC 2.7.1.48)	5.29179	49061_ZOOX_DN536443_c0_g1_i1	A0A1Q9CAX4	unreviewed	UKL1 AK812_SmicGene39537	CTP salvage [GO:0044211]; nucleoside metabolic process [GO:0009116]; UMP salvage [GO:0044206]	integral component of membrane [GO:0016021]	integral component of membrane [GO:0016021]; ATP binding [GO:0005524]; oxidoreductase activity [GO:0016491]; uridine kinase activity [GO:0004849]; CTP salvage [GO:0044211]; nucleoside metabolic process [GO:0009116]; UMP salvage [GO:0044206]	ATP binding [GO:0005524]; oxidoreductase activity [GO:0016491]; uridine kinase activity [GO:0004849]	0.000127799	0.00352871	-0.637389	0.157262
Symbiont	A0A1Q9EFT0_SYMMI	Pathogen-related protein	4.16305	35499_ZOOX_DN368032_c0_g1_i1	A0A1Q9EFT0	unreviewed	AK812_SmicGene10446					0.00565572	0.0391051	-0.630656	0.239374
Symbiont	A0A1Q9DYB4_SYMMI	Putative transporter AQR1	4.46792	71469_ZOOX_DN592_c0_g1_i1	A0A1Q9DYB4	unreviewed	AQR1 AK812_SmicGene17213		integral component of membrane [GO:0016021]	integral component of membrane [GO:0016021]; endonuclease activity [GO:0004519]; transmembrane transporter activity [GO:0022857]	endonuclease activity [GO:0004519]; transmembrane transporter activity [GO:0022857]	0.00128214	0.0150436	-0.623078	0.186075
Symbiont	A0A1Q9EFD6_SYMMI	Methyltransf_21 domain-containing protein	4.66145	2963_ZOOX_DN11316_c0_g1_i16	A0A1Q9EFD6	unreviewed	AK812_SmicGene10642					0.00324993	0.0273937	-0.606929	0.213857
Symbiont	A0A1Q9CQ95_SYMMI	Potassium voltage-gated channel subfamily H member 7	4.42253	6369_ZOOX_DN130323_c0_g1_i2	A0A1Q9CQ95	unreviewed	Kcnh7 AK812_SmicGene33993		integral component of membrane [GO:0016021]	integral component of membrane [GO:0016021]; ion channel activity [GO:0005216]	ion channel activity [GO:0005216]	0.00119223	0.0143534	-0.603111	0.179997
Symbiont	A0A1Q9CS01_SYMMI	Aspartate beta-hydroxylase domain-containing protein 2	4.04585	66077_ZOOX_DN18241_c0_g1_i1	A0A1Q9CS01	unreviewed	ASPHD2 AK812_SmicGene33276	peptidyl-amino acid modification [GO:0018193]	integral component of membrane [GO:0016021]	integral component of membrane [GO:0016021]; peptidyl-amino acid modification [GO:0018193]		0.00454618	0.034187	-0.600815	0.223026
Symbiont	A0A1Q9DRG9_SYMMI	Serine/threonine-protein kinase AfsK	5.83049	12562_ZOOX_DN168670_c0_g1_i3	A0A1Q9DRG9	unreviewed	afsK AK812_SmicGene19864			kinase activity [GO:0016301]	kinase activity [GO:0016301]	5.82414e-05	0.00227616	-0.600453	0.15609
Symbiont	A0A1Q9E6J7_SYMMI	Dual oxidase 1	4.48538	8181_ZOOX_DN14088_c0_g1_i2	A0A1Q9E6J7	unreviewed	Duox1 AK812_SmicGene14063		integral component of membrane [GO:0016021]	integral component of membrane [GO:0016021]; oxidoreductase activity [GO:0016491]	oxidoreductase activity [GO:0016491]	0.00112834	0.0139293	-0.600194	0.177865
Symbiont	A0A1Q9E6I2_SYMMI	ATP-dependent zinc metalloprotease FtsH	5.18168	50821_ZOOX_DN555657_c0_g1_i3	A0A1Q9E6I2	unreviewed	ftsH AK812_SmicGene14051			ATP binding [GO:0005524]; metallopeptidase activity [GO:0008237]; phosphopantetheine binding [GO:0031177]	ATP binding [GO:0005524]; metallopeptidase activity [GO:0008237]; phosphopantetheine binding [GO:0031177]	0.000621365	0.00953896	-0.598161	0.175338
Symbiont	A0A1Q9CII1_SYMMI	Calcium-transporting ATPase 4, endoplasmic reticulum-type	4.71631	13239_ZOOX_DN17268_c0_g2_i1	A0A1Q9CII1	unreviewed	ECA4 AK812_SmicGene36578		integral component of membrane [GO:0016021]	integral component of membrane [GO:0016021]; ATP binding [GO:0005524]	ATP binding [GO:0005524]	0.00184758	0.0190754	-0.593012	0.183229
Symbiont	A0A1Q9EHK3_SYMMI	Proton-coupled amino acid transporter 1	4.57914	49762_ZOOX_DN545170_c0_g1_i1	A0A1Q9EHK3	unreviewed	SLC36A1 AK812_SmicGene9726		integral component of membrane [GO:0016021]	integral component of membrane [GO:0016021]		0.00468253	0.0347576	-0.592133	0.20289
Symbiont	A0A1Q9C3Q7_SYMMI	Beta-adaptin-like protein C	4.01973	33529_ZOOX_DN346806_c0_g1_i1	A0A1Q9C3Q7	unreviewed	BETAC-AD AK812_SmicGene42386	intracellular protein transport [GO:0006886]; vesicle-mediated transport [GO:0016192]	clathrin adaptor complex [GO:0030131]	clathrin adaptor complex [GO:0030131]; intracellular protein transport [GO:0006886]; vesicle-mediated transport [GO:0016192]		0.00472857	0.0349182	-0.587354	0.223026
Symbiont	A0A1Q9CI98_SYMMI	EH domain-containing protein 1	4.06143	20781_ZOOX_DN22742_c0_g1_i1	A0A1Q9CI98	unreviewed	Ehd1 AK812_SmicGene36655			GTP binding [GO:0005525]	GTP binding [GO:0005525]	0.00645125	0.0425202	-0.587117	0.229311
Symbiont	A0A1Q9EQ46_SYMMI	Potassium voltage-gated channel subfamily H member 1	5.27941	62674_ZOOX_DN94352_c0_g1_i1	A0A1Q9EQ46	unreviewed	Kcnh1 AK812_SmicGene6880		integral component of membrane [GO:0016021]	integral component of membrane [GO:0016021]; voltage-gated potassium channel activity [GO:0005249]	voltage-gated potassium channel activity [GO:0005249]	0.000638119	0.00973949	-0.58652	0.158593
Symbiont	A0A1Q9E886_SYMMI	Photosystem II stability/assembly factor HCF136, chloroplastic	4.73416	20002_ZOOX_DN221536_c0_g2_i2	A0A1Q9E886	unreviewed	hcf136 AK812_SmicGene13390					7.70405e-05	0.00259872	-0.583411	0.152903
Symbiont	A0A1Q9DE33_SYMMI	Protein NLRC5	4.87511	67121_ZOOX_DN23072_c0_g2_i1	A0A1Q9DE33	unreviewed	Nlrc5 AK812_SmicGene24591			zinc ion binding [GO:0008270]	zinc ion binding [GO:0008270]	0.0072959	0.0458599	-0.583373	0.211855
Symbiont	A0A1Q9CF17_SYMMI	E3 ubiquitin-protein ligase HERC2	6.00621	27938_ZOOX_DN28910_c0_g1_i1	A0A1Q9CF17	unreviewed	HERC2 AK812_SmicGene37908			phosphopantetheine binding [GO:0031177]	phosphopantetheine binding [GO:0031177]	0.000182566	0.00439585	-0.581423	0.161142
Symbiont	A0A1Q9DZS6_SYMMI	Arginine deiminase	4.96047	57933_ZOOX_DN7665_c0_g1_i2	A0A1Q9DZS6	unreviewed	arcA AK812_SmicGene16641		integral component of membrane [GO:0016021]	integral component of membrane [GO:0016021]		0.0064054	0.0423541	-0.579834	0.211319
Symbiont	A0A1Q9CHX3_SYMMI	Sucrose-phosphatase 2	4.62719	9024_ZOOX_DN146371_c0_g1_i1	A0A1Q9CHX3	unreviewed	SPP2 AK812_SmicGene36811					0.000215367	0.00486829	-0.577771	0.161139
Symbiont	A0A1Q9E9R5_SYMMI	30S ribosomal protein S1, chloroplastic	4.79284	12471_ZOOX_DN168106_c0_g1_i3	A0A1Q9E9R5	unreviewed	RPS1 AK812_SmicGene12772		ribosome [GO:0005840]	ribosome [GO:0005840]; nucleic acid binding [GO:0003676]	nucleic acid binding [GO:0003676]	0.00731192	0.0458996	-0.575692	0.209327
Symbiont	A0A1Q9DIQ5_SYMMI	Putative D-tyrosyl-tRNA(Tyr) deacylase 2	4.04108	65515_ZOOX_DN15979_c0_g2_i1	A0A1Q9DIQ5	unreviewed	dtd2 AK812_SmicGene22845		cytoplasm [GO:0005737]	cytoplasm [GO:0005737]; D-aminoacyl-tRNA deacylase activity [GO:0051499]	D-aminoacyl-tRNA deacylase activity [GO:0051499]	0.00807448	0.0487353	-0.574502	0.224373
Symbiont	A0A1Q9D3F4_SYMMI	NADH:ubiquinone reductase (non-electrogenic) (EC 1.6.5.9)	4.71586	6368_ZOOX_DN130316_c0_g1_i1	A0A1Q9D3F4	unreviewed	GOR AK812_SmicGene28808	cell redox homeostasis [GO:0045454]	mitochondrial inner membrane [GO:0005743]; peroxisome [GO:0005777]	mitochondrial inner membrane [GO:0005743]; peroxisome [GO:0005777]; calcium ion binding [GO:0005509]; flavin adenine dinucleotide binding [GO:0050660]; oxidoreductase activity, acting on a sulfur group of donors, NAD(P) as acceptor [GO:0016668]; cell redox homeostasis [GO:0045454]	calcium ion binding [GO:0005509]; flavin adenine dinucleotide binding [GO:0050660]; oxidoreductase activity, acting on a sulfur group of donors, NAD(P) as acceptor [GO:0016668]	0.000577601	0.00917208	-0.574111	0.15809
Symbiont	A0A1Q9CXE2_SYMMI	Patatin-like phospholipase domain-containing protein 7	4.17446	12570_ZOOX_DN168699_c0_g1_i1	A0A1Q9CXE2	unreviewed	Pnpla7 AK812_SmicGene31182	DNA integration [GO:0015074]; lipid catabolic process [GO:0016042]	integral component of membrane [GO:0016021]	integral component of membrane [GO:0016021]; hydrolase activity [GO:0016787]; nucleic acid binding [GO:0003676]; DNA integration [GO:0015074]; lipid catabolic process [GO:0016042]	hydrolase activity [GO:0016787]; nucleic acid binding [GO:0003676]	0.00414449	0.0321525	-0.573068	0.20154
Symbiont	A0A1Q9EY34_SYMMI	Serine/threonine-protein kinase prp4	4.06227	56092_ZOOX_DN70621_c0_g1_i2	A0A1Q9EY34	unreviewed	prp4 AK812_SmicGene3827			ATP binding [GO:0005524]; protein kinase activity [GO:0004672]	ATP binding [GO:0005524]; protein kinase activity [GO:0004672]	0.00381929	0.0304817	-0.56887	0.21176
Symbiont	A0A1Q9DK12_SYMMI	Exonuclease mut-7-like	5.0132	31314_ZOOX_DN32166_c0_g1_i1	A0A1Q9DK12	unreviewed	EXD3 AK812_SmicGene22301			3'-5' exonuclease activity [GO:0008408]; nucleic acid binding [GO:0003676]	3'-5' exonuclease activity [GO:0008408]; nucleic acid binding [GO:0003676]	0.00481481	0.0353164	-0.568809	0.202945
Symbiont	A0A1Q9C5N8_SYMMI	Zinc finger matrin-type protein 2	4.47052	54824_ZOOX_DN6636_c0_g1_i1	A0A1Q9C5N8	unreviewed	Zmat2 AK812_SmicGene41610	mRNA splicing, via spliceosome [GO:0000398]	integral component of membrane [GO:0016021]; spliceosomal complex [GO:0005681]	integral component of membrane [GO:0016021]; spliceosomal complex [GO:0005681]; nucleic acid binding [GO:0003676]; zinc ion binding [GO:0008270]; mRNA splicing, via spliceosome [GO:0000398]	nucleic acid binding [GO:0003676]; zinc ion binding [GO:0008270]	0.00815473	0.0489222	-0.563018	0.210675
Symbiont	A0A1Q9F1S5_SYMMI	50S ribosomal protein L19	4.63267	39286_ZOOX_DN41499_c0_g1_i1	A0A1Q9F1S5	unreviewed	rplS AK812_SmicGene2327	translation [GO:0006412]	ribosome [GO:0005840]	ribosome [GO:0005840]; structural constituent of ribosome [GO:0003735]; translation [GO:0006412]	structural constituent of ribosome [GO:0003735]	0.00207479	0.0206007	-0.562292	0.186045
Symbiont	A0A1Q9CM97_SYMMI	Glycogenin-1	4.14793	8309_ZOOX_DN14195_c0_g1_i3	A0A1Q9CM97	unreviewed	GYG1 AK812_SmicGene35112					0.00205679	0.020488	-0.561371	0.197368
Symbiont	A0A1Q9CQ55_SYMMI	Putative endo-beta-1,4-glucanase celB	4.37986	28455_ZOOX_DN29468_c0_g1_i2	A0A1Q9CQ55	unreviewed	celB AK812_SmicGene34011	cellulose catabolic process [GO:0030245]		hydrolase activity, hydrolyzing O-glycosyl compounds [GO:0004553]; cellulose catabolic process [GO:0030245]	hydrolase activity, hydrolyzing O-glycosyl compounds [GO:0004553]	0.0033554	0.0279763	-0.558806	0.202614
Symbiont	A0A1Q9DJA2_SYMMI	DnaJ-like subfamily B member 14	3.99939	20093_ZOOX_DN222341_c0_g1_i1	A0A1Q9DJA2	unreviewed	dnajb14 AK812_SmicGene22659		integral component of membrane [GO:0016021]	integral component of membrane [GO:0016021]		0.00833892	0.0496144	-0.551372	0.218403
Symbiont	A0A1Q9E3C2_SYMMI	Pyruvate, phosphate dikinase regulatory protein 1, chloroplastic	4.50466	51687_ZOOX_DN57354_c0_g1_i2	A0A1Q9E3C2	unreviewed	RP1 AK812_SmicGene15291			ATP binding [GO:0005524]; protein serine/threonine kinase activity [GO:0004674]	ATP binding [GO:0005524]; protein serine/threonine kinase activity [GO:0004674]	0.00352185	0.0289202	-0.550664	0.204684
Symbiont	A0A1Q9EBH7_SYMMI	Putative beta-tubulin polyglutamylase	4.85034	8982_ZOOX_DN146166_c0_g1_i2	A0A1Q9EBH7	unreviewed	Ttll6a AK812_SmicGene12091	cellular protein modification process [GO:0006464]	cytoplasm [GO:0005737]; integral component of membrane [GO:0016021]	cytoplasm [GO:0005737]; integral component of membrane [GO:0016021]; ATP binding [GO:0005524]; chromatin binding [GO:0003682]; ligase activity [GO:0016874]; cellular protein modification process [GO:0006464]	ATP binding [GO:0005524]; chromatin binding [GO:0003682]; ligase activity [GO:0016874]	0.00021048	0.00481243	-0.543979	0.154134
Symbiont	A0A1Q9CRW9_SYMMI	Extended synaptotagmin-2-B	4.3024	31409_ZOOX_DN32269_c0_g1_i1	A0A1Q9CRW9	unreviewed	esyt2-b AK812_SmicGene33312					0.00549574	0.0383847	-0.53878	0.202398
Symbiont	A0A1Q9CIG6_SYMMI	Hemicentin-1	6.18317	65853_ZOOX_DN1724_c0_g1_i2	A0A1Q9CIG6	unreviewed	HMCN1 AK812_SmicGene36681	protein-chromophore linkage [GO:0018298]	plastid [GO:0009536]	plastid [GO:0009536]; chlorophyll binding [GO:0016168]; protein-chromophore linkage [GO:0018298]	chlorophyll binding [GO:0016168]	0.000367566	0.00691264	-0.538522	0.169736
Symbiont	A0A1Q9EIQ7_SYMMI	LRR receptor-like serine/threonine-protein kinase FLS2	5.60139	14622_ZOOX_DN18163_c1_g1_i16	A0A1Q9EIQ7	unreviewed	FLS2 AK812_SmicGene9254		integral component of membrane [GO:0016021]	integral component of membrane [GO:0016021]; kinase activity [GO:0016301]	kinase activity [GO:0016301]	0.00271121	0.0244598	-0.537129	0.170775
Symbiont	A0A1Q9DK56_SYMMI	Hydroxyacylglutathione hydrolase, mitochondrial	4.38381	2115_ZOOX_DN109255_c0_g1_i3	A0A1Q9DK56	unreviewed	Hagh AK812_SmicGene22292	methylglyoxal catabolic process to D-lactate via S-lactoyl-glutathione [GO:0019243]		hydroxyacylglutathione hydrolase activity [GO:0004416]; metal ion binding [GO:0046872]; methylglyoxal catabolic process to D-lactate via S-lactoyl-glutathione [GO:0019243]	hydroxyacylglutathione hydrolase activity [GO:0004416]; metal ion binding [GO:0046872]	0.00310604	0.0265992	-0.534601	0.197367
Symbiont	A0A1Q9DE01_SYMMI	RNA demethylase ALKBH5	4.4089	6170_ZOOX_DN129306_c0_g1_i1	A0A1Q9DE01	unreviewed	alkbh5 AK812_SmicGene24653	methylation [GO:0032259]		methyltransferase activity [GO:0008168]; oxidoreductase activity [GO:0016491]; methylation [GO:0032259]	methyltransferase activity [GO:0008168]; oxidoreductase activity [GO:0016491]	0.00326129	0.0274269	-0.533775	0.183961
Symbiont	A0A1Q9CDJ9_SYMMI	RNA-directed RNA polymerase (EC 2.7.7.48)	4.96301	15420_ZOOX_DN18798_c0_g1_i4	A0A1Q9CDJ9	unreviewed	AK812_SmicGene38507	gene silencing by RNA [GO:0031047]	integral component of membrane [GO:0016021]	integral component of membrane [GO:0016021]; ATP binding [GO:0005524]; RNA binding [GO:0003723]; RNA-directed 5'-3' RNA polymerase activity [GO:0003968]; gene silencing by RNA [GO:0031047]	ATP binding [GO:0005524]; RNA binding [GO:0003723]; RNA-directed 5'-3' RNA polymerase activity [GO:0003968]	0.000696869	0.0102762	-0.533695	0.150787
Symbiont	A0A1Q9CB33_SYMMI	CMP-sialic acid transporter 3	4.64777	51664_ZOOX_DN572_c0_g1_i1	A0A1Q9CB33	unreviewed	UTR6 AK812_SmicGene39482		Golgi membrane [GO:0000139]; integral component of membrane [GO:0016021]	Golgi membrane [GO:0000139]; integral component of membrane [GO:0016021]; pyrimidine nucleotide-sugar transmembrane transporter activity [GO:0015165]	pyrimidine nucleotide-sugar transmembrane transporter activity [GO:0015165]	0.00135807	0.0156658	-0.529739	0.171977
Symbiont	A0A1Q9EHT9_SYMMI	Translocation protein SEC63-like	4.54415	64633_ZOOX_DN12173_c0_g2_i2	A0A1Q9EHT9	unreviewed	SEC63 AK812_SmicGene9618	posttranslational protein targeting to membrane, translocation [GO:0031204]	endoplasmic reticulum [GO:0005783]; integral component of membrane [GO:0016021]	endoplasmic reticulum [GO:0005783]; integral component of membrane [GO:0016021]; posttranslational protein targeting to membrane, translocation [GO:0031204]		0.00454641	0.034187	-0.522814	0.187911
Symbiont	A0A1Q9E4P6_SYMMI	Lipase	5.30843	60891_ZOOX_DN87562_c0_g1_i1	A0A1Q9E4P6	unreviewed	LIP AK812_SmicGene14725	lipid metabolic process [GO:0006629]		lipid metabolic process [GO:0006629]		0.00333701	0.0278859	-0.519702	0.176398
Symbiont	A0A1Q9D9M4_SYMMI	ATPase family AAA domain-containing protein 3-A	5.05543	6715_ZOOX_DN132263_c0_g1_i1	A0A1Q9D9M4	unreviewed	atad3-a AK812_SmicGene26351	mitochondrion organization [GO:0007005]	mitochondrion [GO:0005739]	mitochondrion [GO:0005739]; ATP binding [GO:0005524]; mitochondrion organization [GO:0007005]	ATP binding [GO:0005524]	0.000604448	0.00942816	-0.515971	0.150309
Symbiont	A0A1Q9E6H4_SYMMI	Elongation factor 3	4.96731	50129_ZOOX_DN550092_c0_g1_i1	A0A1Q9E6H4	unreviewed	TEF3 AK812_SmicGene14059		integral component of membrane [GO:0016021]	integral component of membrane [GO:0016021]; ATP binding [GO:0005524]; ATPase activity [GO:0016887]; translation elongation factor activity [GO:0003746]	ATPase activity [GO:0016887]; ATP binding [GO:0005524]; translation elongation factor activity [GO:0003746]	0.000949446	0.012372	-0.51572	0.161055
Symbiont	A0A1Q9DA75_SYMMI	SEC14-like protein 1	5.19889	48127_ZOOX_DN5255_c0_g2_i1	A0A1Q9DA75	unreviewed	SEC14L1 AK812_SmicGene26128	RNA processing [GO:0006396]		ribonuclease III activity [GO:0004525]; RNA processing [GO:0006396]	ribonuclease III activity [GO:0004525]	0.000750103	0.0107221	-0.511104	0.148919
Symbiont	A0A1Q9CR58_SYMMI	Fatty aldehyde dehydrogenase	5.54429	48222_ZOOX_DN5270_c0_g1_i12	A0A1Q9CR58	unreviewed	ALDH3A2 AK812_SmicGene33595		integral component of membrane [GO:0016021]	integral component of membrane [GO:0016021]; ATP binding [GO:0005524]; oxidoreductase activity, acting on the aldehyde or oxo group of donors, NAD or NADP as acceptor [GO:0016620]; protein kinase activity [GO:0004672]	ATP binding [GO:0005524]; oxidoreductase activity, acting on the aldehyde or oxo group of donors, NAD or NADP as acceptor [GO:0016620]; protein kinase activity [GO:0004672]	0.00443116	0.0336077	-0.510253	0.182048
Symbiont	A0A1Q9CL76_SYMMI	Methyl-CpG-binding domain protein 4	5.76077	55582_ZOOX_DN6897_c0_g1_i5	A0A1Q9CL76	unreviewed	Mbd4 AK812_SmicGene35538	DNA repair [GO:0006281]	integral component of membrane [GO:0016021]	integral component of membrane [GO:0016021]; ATP binding [GO:0005524]; catalytic activity [GO:0003824]; metal ion binding [GO:0046872]; DNA repair [GO:0006281]	ATP binding [GO:0005524]; catalytic activity [GO:0003824]; metal ion binding [GO:0046872]	0.00411535	0.032001	-0.509179	0.218013
Symbiont	A0A1Q9D089_SYMMI	Putative anion transporter 2, chloroplastic	4.02872	46599_ZOOX_DN509676_c0_g1_i1	A0A1Q9D089	unreviewed	ANTR2 AK812_SmicGene30069		integral component of membrane [GO:0016021]	integral component of membrane [GO:0016021]; ATP binding [GO:0005524]; transmembrane transporter activity [GO:0022857]	ATP binding [GO:0005524]; transmembrane transporter activity [GO:0022857]	0.00827321	0.0493826	-0.507109	0.206251
Symbiont	A0A1Q9DMZ2_SYMMI	Polyamine transporter RMV1	4.52242	6730_ZOOX_DN132303_c0_g1_i1	A0A1Q9DMZ2	unreviewed	RMV1 AK812_SmicGene21241		integral component of membrane [GO:0016021]	integral component of membrane [GO:0016021]		0.000894959	0.0119164	-0.502214	0.16598
Symbiont	A0A1Q9CZF9_SYMMI	Fructose-bisphosphatase (EC 3.1.3.11)	5.34609	64741_ZOOX_DN12585_c0_g1_i1	A0A1Q9CZF9	unreviewed	AK812_SmicGene30362	carbohydrate metabolic process [GO:0005975]		fructose 1,6-bisphosphate 1-phosphatase activity [GO:0042132]; carbohydrate metabolic process [GO:0005975]	fructose 1,6-bisphosphate 1-phosphatase activity [GO:0042132]	0.000926859	0.0121596	-0.50165	0.146146
Symbiont	A0A1Q9CYU0_SYMMI	Synaptic vesicle 2-related protein	5.88049	4137_ZOOX_DN119171_c0_g1_i1	A0A1Q9CYU0	unreviewed	svop AK812_SmicGene30607		integral component of membrane [GO:0016021]	integral component of membrane [GO:0016021]; metal ion binding [GO:0046872]; transmembrane transporter activity [GO:0022857]; ubiquitin-protein transferase activity [GO:0004842]	metal ion binding [GO:0046872]; transmembrane transporter activity [GO:0022857]; ubiquitin-protein transferase activity [GO:0004842]	0.000317709	0.00633634	-0.49704	0.158305
Symbiont	A0A1Q9EFM8_SYMMI	Bis(5'-nucleosyl)-tetraphosphatase PrpE [asymmetrical]	4.19041	22247_ZOOX_DN239549_c0_g1_i1	A0A1Q9EFM8	unreviewed	prpE AK812_SmicGene10531		integral component of membrane [GO:0016021]	integral component of membrane [GO:0016021]; hydrolase activity [GO:0016787]	hydrolase activity [GO:0016787]	0.00830953	0.0495353	-0.496027	0.210565
Symbiont	A0A1Q9E3A3_SYMMI	Muscle M-line assembly protein unc-89	5.53061	39077_ZOOX_DN41167_c0_g2_i2	A0A1Q9E3A3	unreviewed	unc-89 AK812_SmicGene15296					0.000947096	0.0123699	-0.495673	0.148549
Symbiont	A0A1Q9D8F9_SYMMI	Putative_PNPOx domain-containing protein	4.59849	27098_ZOOX_DN28144_c0_g1_i7	A0A1Q9D8F9	unreviewed	AK812_SmicGene26813					0.00780903	0.0476956	-0.490027	0.181968
Symbiont	A0A1Q9C7X8_SYMMI	Sodium channel protein type 4 subunit alpha A	4.49669	11799_ZOOX_DN163517_c2_g1_i2	A0A1Q9C7X8	unreviewed	scn4aa AK812_SmicGene40768		integral component of membrane [GO:0016021]; plasma membrane [GO:0005886]	integral component of membrane [GO:0016021]; plasma membrane [GO:0005886]; calcium ion binding [GO:0005509]; cation channel activity [GO:0005261]	calcium ion binding [GO:0005509]; cation channel activity [GO:0005261]	0.0052132	0.037196	-0.489938	0.180986
Symbiont	A0A1Q9CAP1_SYMMI	Ribonuclease Z	4.55416	21959_ZOOX_DN237885_c0_g1_i5	A0A1Q9CAP1	unreviewed	rnz AK812_SmicGene39644		integral component of membrane [GO:0016021]	integral component of membrane [GO:0016021]		0.00812515	0.0488472	-0.488891	0.194302
Symbiont	A0A1Q9DMF8_SYMMI	Protein kinase domain-containing protein	5.90119	39844_ZOOX_DN4242_c0_g1_i1	A0A1Q9DMF8	unreviewed	AK812_SmicGene21433		integral component of membrane [GO:0016021]; nucleus [GO:0005634]	integral component of membrane [GO:0016021]; nucleus [GO:0005634]; ATP binding [GO:0005524]; protein kinase activity [GO:0004672]	ATP binding [GO:0005524]; protein kinase activity [GO:0004672]	0.00164905	0.0178306	-0.488745	0.159356
Symbiont	A0A1Q9CZI0_SYMMI	Endoplasmin-like	7.07003	41703_ZOOX_DN452369_c0_g1_i1	A0A1Q9CZI0	unreviewed	AK812_SmicGene30321	protein folding [GO:0006457]		ATP binding [GO:0005524]; unfolded protein binding [GO:0051082]; protein folding [GO:0006457]	ATP binding [GO:0005524]; unfolded protein binding [GO:0051082]	0.00309232	0.0265476	-0.487889	0.207674
Symbiont	A0A1Q9F2L3_SYMMI	Ubiquitin carboxyl-terminal hydrolase (EC 3.4.19.12)	4.75808	16949_ZOOX_DN199811_c0_g1_i1	A0A1Q9F2L3	unreviewed	UBP6 AK812_SmicGene1987	protein deubiquitination [GO:0016579]; ubiquitin-dependent protein catabolic process [GO:0006511]		thiol-dependent ubiquitinyl hydrolase activity [GO:0036459]; protein deubiquitination [GO:0016579]; ubiquitin-dependent protein catabolic process [GO:0006511]	thiol-dependent ubiquitinyl hydrolase activity [GO:0036459]	0.00089089	0.0118794	-0.479855	0.156415
Symbiont	A0A1Q9CU30_SYMMI	BTB/POZ and MATH domain-containing protein 3	6.44597	21450_ZOOX_DN232_c0_g1_i5	A0A1Q9CU30	unreviewed	BPM3 AK812_SmicGene32440					0.00164164	0.0177817	-0.47921	0.177442
Symbiont	A0A1Q9E598_SYMMI	Feruloyl esterase C	5.66619	736_ZOOX_DN102977_c0_g1_i4	A0A1Q9E598	unreviewed	faeC AK812_SmicGene14578					0.000785914	0.0110291	-0.478507	0.153331
Symbiont	A0A1Q9E4G9_SYMMI	Tubulin polyglutamylase ttll6	4.23033	39633_ZOOX_DN42063_c0_g1_i2	A0A1Q9E4G9	unreviewed	ttll6 AK812_SmicGene14821	cellular protein modification process [GO:0006464]	cytoplasm [GO:0005737]; integral component of membrane [GO:0016021]	cytoplasm [GO:0005737]; integral component of membrane [GO:0016021]; ligase activity [GO:0016874]; cellular protein modification process [GO:0006464]	ligase activity [GO:0016874]	0.00401849	0.0315533	-0.476438	0.183187
Symbiont	A0A1Q9CL30_SYMMI	Low-affinity potassium transport protein	4.23757	52119_ZOOX_DN58671_c0_g1_i1	A0A1Q9CL30	unreviewed	TRK2 AK812_SmicGene35606		integral component of membrane [GO:0016021]	integral component of membrane [GO:0016021]; cation transmembrane transporter activity [GO:0008324]	cation transmembrane transporter activity [GO:0008324]	0.00620438	0.0415004	-0.4749	0.192136
Symbiont	A0A1Q9F0E1_SYMMI	DNA topoisomerase (EC 5.6.2.1)	4.71902	54316_ZOOX_DN649_c0_g2_i1	A0A1Q9F0E1	unreviewed	Top3b AK812_SmicGene2926	DNA topological change [GO:0006265]		DNA binding [GO:0003677]; DNA topoisomerase type I (single strand cut, ATP-independent) activity [GO:0003917]; DNA topological change [GO:0006265]	DNA binding [GO:0003677]; DNA topoisomerase type I (single strand cut, ATP-independent) activity [GO:0003917]	0.00480492	0.0352692	-0.469521	0.163092
Symbiont	A0A1Q9DH49_SYMMI	Proton-gated ion channel	5.11083	22940_ZOOX_DN24593_c0_g1_i2	A0A1Q9DH49	unreviewed	glvI AK812_SmicGene23432		integral component of membrane [GO:0016021]	integral component of membrane [GO:0016021]; extracellular ligand-gated ion channel activity [GO:0005230]	extracellular ligand-gated ion channel activity [GO:0005230]	0.000354062	0.00678301	-0.469251	0.146422
Symbiont	A0A1Q9E2V1_SYMMI	Selenoprotein O	5.17322	10342_ZOOX_DN15444_c0_g2_i1	A0A1Q9E2V1	unreviewed	AK812_SmicGene15461			ATP binding [GO:0005524]; metal ion binding [GO:0046872]; nucleotidyltransferase activity [GO:0016779]	ATP binding [GO:0005524]; metal ion binding [GO:0046872]; nucleotidyltransferase activity [GO:0016779]	0.00162313	0.0176954	-0.468316	0.15988
Symbiont	A0A1Q9DYJ8_SYMMI	Chaperone protein DnaK	5.23032	71232_ZOOX_DN494_c1_g1_i1	A0A1Q9DYJ8	unreviewed	dnaK AK812_SmicGene17133			ATP binding [GO:0005524]	ATP binding [GO:0005524]	0.000401409	0.00730367	-0.46769	0.144316
Symbiont	A0A1Q9CVB3_SYMMI	1-deoxy-D-xylulose-5-phosphate synthase (EC 2.2.1.7)	4.28347	30537_ZOOX_DN315005_c0_g2_i1	A0A1Q9CVB3	unreviewed	dxs AK812_SmicGene31980	1-deoxy-D-xylulose 5-phosphate biosynthetic process [GO:0052865]; terpenoid biosynthetic process [GO:0016114]; thiamine biosynthetic process [GO:0009228]		1-deoxy-D-xylulose-5-phosphate synthase activity [GO:0008661]; metal ion binding [GO:0046872]; 1-deoxy-D-xylulose 5-phosphate biosynthetic process [GO:0052865]; terpenoid biosynthetic process [GO:0016114]; thiamine biosynthetic process [GO:0009228]	1-deoxy-D-xylulose-5-phosphate synthase activity [GO:0008661]; metal ion binding [GO:0046872]	0.00567824	0.0391582	-0.463051	0.175776
Symbiont	A0A1Q9EK57_SYMMI	Cadmium/zinc-transporting ATPase HMA2	5.51974	71904_ZOOX_DN7746_c0_g1_i1	A0A1Q9EK57	unreviewed	HMA2 AK812_SmicGene8736	metal ion transport [GO:0030001]	integral component of membrane [GO:0016021]	integral component of membrane [GO:0016021]; ATP binding [GO:0005524]; ATPase-coupled cation transmembrane transporter activity [GO:0019829]; metal ion binding [GO:0046872]; metal ion transport [GO:0030001]	ATPase-coupled cation transmembrane transporter activity [GO:0019829]; ATP binding [GO:0005524]; metal ion binding [GO:0046872]	0.00527825	0.0375351	-0.459778	0.165722
Symbiont	A0A1Q9CED3_SYMMI	Putative membrane protein C24H6.13	4.52898	58738_ZOOX_DN79773_c0_g1_i6	A0A1Q9CED3	unreviewed	AK812_SmicGene38192	ion transport [GO:0006811]	integral component of membrane [GO:0016021]	integral component of membrane [GO:0016021]; ion transport [GO:0006811]		0.00419682	0.0324161	-0.458305	0.174159
Symbiont	A0A1Q9D257_SYMMI	CWF19-like protein 2	4.55756	4895_ZOOX_DN1224_c0_g1_i8	A0A1Q9D257	unreviewed	cwf19l2 AK812_SmicGene29333	microtubule-based movement [GO:0007018]		ATP binding [GO:0005524]; microtubule binding [GO:0008017]; microtubule motor activity [GO:0003777]; microtubule-based movement [GO:0007018]	ATP binding [GO:0005524]; microtubule binding [GO:0008017]; microtubule motor activity [GO:0003777]	0.00173318	0.0182904	-0.45828	0.162978
Symbiont	A0A1Q9DYQ6_SYMMI	Proteasome subunit alpha type (EC 3.4.25.1)	4.75432	6815_ZOOX_DN132616_c0_g1_i1	A0A1Q9DYQ6	unreviewed	Psma6 AK812_SmicGene17017	ubiquitin-dependent protein catabolic process [GO:0006511]	cytoplasm [GO:0005737]; nucleus [GO:0005634]; proteasome core complex, alpha-subunit complex [GO:0019773]	cytoplasm [GO:0005737]; nucleus [GO:0005634]; proteasome core complex, alpha-subunit complex [GO:0019773]; threonine-type endopeptidase activity [GO:0004298]; ubiquitin-dependent protein catabolic process [GO:0006511]	threonine-type endopeptidase activity [GO:0004298]	0.00263043	0.0240489	-0.455564	0.1568
Symbiont	A0A1Q9EHQ3_SYMMI	Mannosyl-oligosaccharide 1,2-alpha-mannosidase IC	4.71793	61886_ZOOX_DN91194_c0_g1_i1	A0A1Q9EHQ3	unreviewed	MAN1C1 AK812_SmicGene9735		integral component of membrane [GO:0016021]	integral component of membrane [GO:0016021]; calcium ion binding [GO:0005509]; mannosyl-oligosaccharide 1,2-alpha-mannosidase activity [GO:0004571]	calcium ion binding [GO:0005509]; mannosyl-oligosaccharide 1,2-alpha-mannosidase activity [GO:0004571]	0.0038521	0.0306905	-0.455179	0.158156
Symbiont	A0A1Q9DGC4_SYMMI	Extracellular protease	5.35509	7372_ZOOX_DN1356_c0_g2_i6	A0A1Q9DGC4	unreviewed	eprA1 AK812_SmicGene23777			metal ion binding [GO:0046872]; metalloendopeptidase activity [GO:0004222]	metal ion binding [GO:0046872]; metalloendopeptidase activity [GO:0004222]	0.000544657	0.00885451	-0.450713	0.146296
Symbiont	A0A1Q9D5L7_SYMMI	Vegetative incompatibility protein HET-E-1	4.55912	37364_ZOOX_DN39024_c0_g1_i2	A0A1Q9D5L7	unreviewed	HET-E1 AK812_SmicGene27972		integral component of membrane [GO:0016021]	integral component of membrane [GO:0016021]		0.00373543	0.0301249	-0.448646	0.166216
Symbiont	A0A1Q9E4P4_SYMMI	Elongation factor P	4.95217	1912_ZOOX_DN10819_c0_g1_i1	A0A1Q9E4P4	unreviewed	efp AK812_SmicGene14759			translation elongation factor activity [GO:0003746]	translation elongation factor activity [GO:0003746]	0.00515951	0.0369611	-0.447851	0.164767
Symbiont	A0A1Q9D7W5_SYMMI	Desumoylating isopeptidase 2	5.33089	22297_ZOOX_DN2397_c1_g1_i1	A0A1Q9D7W5	unreviewed	desi2 AK812_SmicGene27070			hydrolase activity [GO:0016787]	hydrolase activity [GO:0016787]	0.00175074	0.0184179	-0.4425	0.148279
Symbiont	A0A1Q9E5Z3_SYMMI	Far upstream element-binding protein 1	4.88403	9216_ZOOX_DN14756_c0_g1_i11	A0A1Q9E5Z3	unreviewed	Fubp1 AK812_SmicGene14254			RNA binding [GO:0003723]	RNA binding [GO:0003723]	0.00233904	0.0223127	-0.439181	0.1528
Symbiont	A0A1Q9C3S0_SYMMI	Putative mitochondrial-processing peptidase subunit beta	5.95842	48780_ZOOX_DN534951_c0_g1_i2	A0A1Q9C3S0	unreviewed	AK812_SmicGene42360		integral component of membrane [GO:0016021]	integral component of membrane [GO:0016021]; aspartic-type endopeptidase activity [GO:0004190]; ion channel activity [GO:0005216]; metal ion binding [GO:0046872]; metalloendopeptidase activity [GO:0004222]	aspartic-type endopeptidase activity [GO:0004190]; ion channel activity [GO:0005216]; metal ion binding [GO:0046872]; metalloendopeptidase activity [GO:0004222]	0.0021704	0.0211462	-0.439162	0.160441
Symbiont	A0A1Q9EBN4_SYMMI	Protein kinase 2	5.07272	20656_ZOOX_DN22682_c0_g1_i3	A0A1Q9EBN4	unreviewed	pkgB AK812_SmicGene12050			ATP binding [GO:0005524]; protein kinase activity [GO:0004672]	ATP binding [GO:0005524]; protein kinase activity [GO:0004672]	0.00278397	0.0248692	-0.436828	0.14874
Symbiont	A0A1Q9DXL4_SYMMI	Glutamine synthetase (EC 6.3.1.2)	5.22791	65888_ZOOX_DN17406_c0_g1_i1	A0A1Q9DXL4	unreviewed	GLN1 AK812_SmicGene17455	glutamine biosynthetic process [GO:0006542]		glutamate-ammonia ligase activity [GO:0004356]; glutamine biosynthetic process [GO:0006542]	glutamate-ammonia ligase activity [GO:0004356]	0.0033217	0.0277957	-0.435562	0.150577
Symbiont	A0A1Q9EAL2_SYMMI	Splicing factor U2af large subunit A	5.15038	72144_ZOOX_DN8741_c0_g1_i1	A0A1Q9EAL2	unreviewed	U2AF65A AK812_SmicGene12470			RNA binding [GO:0003723]	RNA binding [GO:0003723]	0.00237136	0.0224702	-0.435291	0.148713
Symbiont	A0A1Q9C1H1_SYMMI	Voltage-dependent T-type calcium channel subunit alpha-1I	5.12712	52239_ZOOX_DN589_c0_g1_i1	A0A1Q9C1H1	unreviewed	Cacna1i AK812_SmicGene43259		integral component of membrane [GO:0016021]; plasma membrane [GO:0005886]	integral component of membrane [GO:0016021]; plasma membrane [GO:0005886]; calcium ion binding [GO:0005509]; cation channel activity [GO:0005261]; nucleic acid binding [GO:0003676]	calcium ion binding [GO:0005509]; cation channel activity [GO:0005261]; nucleic acid binding [GO:0003676]	0.00113853	0.0139947	-0.434861	0.146881
Symbiont	A0A1Q9C470_SYMMI	Intraflagellar transport protein 57-like	4.85639	22208_ZOOX_DN239361_c0_g1_i3	A0A1Q9C470	unreviewed	Ift57 AK812_SmicGene42179		motile cilium [GO:0031514]	motile cilium [GO:0031514]		0.00116159	0.0141295	-0.432878	0.150776
Symbiont	A0A1Q9CG38_SYMMI	Translation initiation factor IF-2	4.69355	48417_ZOOX_DN52962_c0_g2_i1	A0A1Q9CG38	unreviewed	infB AK812_SmicGene37491			translation initiation factor activity [GO:0003743]	translation initiation factor activity [GO:0003743]	0.00271245	0.0244598	-0.432517	0.153917
Symbiont	A0A1Q9D0K6_SYMMI	Putative nitrile hydratase	5.72252	43535_ZOOX_DN476842_c0_g1_i2	A0A1Q9D0K6	unreviewed	AK812_SmicGene29950	nitrogen compound metabolic process [GO:0006807]		catalytic activity [GO:0003824]; transition metal ion binding [GO:0046914]; nitrogen compound metabolic process [GO:0006807]	catalytic activity [GO:0003824]; transition metal ion binding [GO:0046914]	0.00538657	0.0379257	-0.429087	0.160294
Symbiont	A0A1Q9DLK2_SYMMI	UDP-galactose/UDP-glucose transporter 5	5.16156	51387_ZOOX_DN5660_c0_g1_i1	A0A1Q9DLK2	unreviewed	UTR5 AK812_SmicGene21743	carbohydrate transport [GO:0008643]; transmembrane transport [GO:0055085]	integral component of membrane [GO:0016021]	integral component of membrane [GO:0016021]; carbohydrate transport [GO:0008643]; transmembrane transport [GO:0055085]		0.004615	0.034506	-0.427573	0.164034
Symbiont	A0A1Q9CFG7_SYMMI	Trifunctional nucleotide phosphoesterase protein YfkN	4.90534	3375_ZOOX_DN115241_c0_g1_i2	A0A1Q9CFG7	unreviewed	yfkN AK812_SmicGene37753	nucleotide catabolic process [GO:0009166]	integral component of membrane [GO:0016021]	integral component of membrane [GO:0016021]; phosphoprotein phosphatase activity [GO:0004721]; nucleotide catabolic process [GO:0009166]	phosphoprotein phosphatase activity [GO:0004721]	0.00263274	0.0240581	-0.425674	0.155448
Symbiont	A0A1Q9EB16_SYMMI	Peroxisome biogenesis factor 1	4.86946	60678_ZOOX_DN8680_c0_g1_i5	A0A1Q9EB16	unreviewed	pex1 AK812_SmicGene12298	protein targeting to peroxisome [GO:0006625]	peroxisomal membrane [GO:0005778]	peroxisomal membrane [GO:0005778]; ATP binding [GO:0005524]; ATPase activity [GO:0016887]; protein targeting to peroxisome [GO:0006625]	ATPase activity [GO:0016887]; ATP binding [GO:0005524]	0.00321266	0.0272223	-0.418904	0.15108
Symbiont	A0A1Q9D6G5_SYMMI	Fatty acid-binding protein, adipocyte	4.57072	43759_ZOOX_DN478694_c0_g1_i1	A0A1Q9D6G5	unreviewed	FABP4 AK812_SmicGene27595			lipid binding [GO:0008289]	lipid binding [GO:0008289]	0.00283677	0.0251389	-0.4185	0.159922
Symbiont	A0A1Q9CRR1_SYMMI	Arginyl-tRNA synthetase (EC 6.1.1.19)	4.92772	22834_ZOOX_DN244838_c0_g1_i1	A0A1Q9CRR1	unreviewed	argS AK812_SmicGene33378	arginyl-tRNA aminoacylation [GO:0006420]	cytoplasm [GO:0005737]	cytoplasm [GO:0005737]; arginine-tRNA ligase activity [GO:0004814]; ATP binding [GO:0005524]; arginyl-tRNA aminoacylation [GO:0006420]	arginine-tRNA ligase activity [GO:0004814]; ATP binding [GO:0005524]	0.00165594	0.0178737	-0.418153	0.15081
Symbiont	A0A1Q9ENZ0_SYMMI	FAD-dependent oxidoreductase domain-containing protein 2	4.65966	59570_ZOOX_DN82693_c0_g1_i2	A0A1Q9ENZ0	unreviewed	FOXRED2 AK812_SmicGene7271					0.00491705	0.0357935	-0.416983	0.159926
Symbiont	A0A1Q9EST0_SYMMI	SEC14 cytosolic factor	5.87828	33818_ZOOX_DN34_c0_g1_i1	A0A1Q9EST0	unreviewed	SEC14 AK812_SmicGene5800					0.00211628	0.0208779	-0.416593	0.158763
Symbiont	A0A1Q9F654_SYMMI	Vacuolar cation-transporting ATPase YPK9	5.29311	36089_ZOOX_DN37450_c0_g1_i3	A0A1Q9F654	unreviewed	YPK9 AK812_SmicGene620					0.00305708	0.0263601	-0.414745	0.146865
Symbiont	A0A1Q9DBC9_SYMMI	Copper-transporting ATPase 2	4.93999	8267_ZOOX_DN14170_c0_g1_i2	A0A1Q9DBC9	unreviewed	ATP7B AK812_SmicGene25699	attachment of GPI anchor to protein [GO:0016255]	GPI-anchor transamidase complex [GO:0042765]	GPI-anchor transamidase complex [GO:0042765]; nucleotide binding [GO:0000166]; attachment of GPI anchor to protein [GO:0016255]	nucleotide binding [GO:0000166]	0.0027814	0.024863	-0.414013	0.148741
Symbiont	A0A1Q9F3P6_SYMMI	Mycocerosic acid synthase	4.66943	50513_ZOOX_DN552663_c0_g1_i1	A0A1Q9F3P6	unreviewed	mas AK812_SmicGene1505			oxidoreductase activity [GO:0016491]; phosphopantetheine binding [GO:0031177]; transferase activity [GO:0016740]	oxidoreductase activity [GO:0016491]; phosphopantetheine binding [GO:0031177]; transferase activity [GO:0016740]	0.0051003	0.0367365	-0.412811	0.157178
Symbiont	A0A1Q9DIP6_SYMMI	Succinate dehydrogenase assembly factor 2, mitochondrial	5.20925	56472_ZOOX_DN719_c0_g1_i4	A0A1Q9DIP6	unreviewed	AK812_SmicGene22887					0.00368382	0.0298128	-0.408076	0.155206
Symbiont	A0A1Q9D6E9_SYMMI	DNA topoisomerase 2 (EC 5.6.2.2)	4.68021	64680_ZOOX_DN12404_c0_g1_i1	A0A1Q9D6E9	unreviewed	Top2 AK812_SmicGene27699	DNA topological change [GO:0006265]; mRNA processing [GO:0006397]; RNA splicing [GO:0008380]	spliceosomal complex [GO:0005681]	spliceosomal complex [GO:0005681]; ATP binding [GO:0005524]; DNA binding [GO:0003677]; DNA topoisomerase type II (double strand cut, ATP-hydrolyzing) activity [GO:0003918]; DNA topological change [GO:0006265]; mRNA processing [GO:0006397]; RNA splicing [GO:0008380]	ATP binding [GO:0005524]; DNA binding [GO:0003677]; DNA topoisomerase type II (double strand cut, ATP-hydrolyzing) activity [GO:0003918]	0.00304362	0.0262907	-0.407181	0.156438
Symbiont	A0A1Q9D066_SYMMI	JmjC domain-containing protein	4.78677	52132_ZOOX_DN58712_c0_g1_i1	A0A1Q9D066	unreviewed	AK812_SmicGene30077					0.00774296	0.0475705	-0.405324	0.176419
Symbiont	A0A1Q9ENW5_SYMMI	26S protease regulatory subunit 4-like	5.72722	1123_ZOOX_DN104588_c0_g1_i35	A0A1Q9ENW5	unreviewed	TBP2 AK812_SmicGene7312	protein catabolic process [GO:0030163]	cytoplasm [GO:0005737]; proteasome complex [GO:0000502]	cytoplasm [GO:0005737]; proteasome complex [GO:0000502]; ATP binding [GO:0005524]; peptidase activity [GO:0008233]; protein catabolic process [GO:0030163]	ATP binding [GO:0005524]; peptidase activity [GO:0008233]	0.00411267	0.0319936	-0.404932	0.153503
Symbiont	A0A1Q9ENZ6_SYMMI	Prolyl-tRNA synthetase (EC 6.1.1.15)	4.97827	4430_ZOOX_DN12049_c0_g1_i6	A0A1Q9ENZ6	unreviewed	YHR020W AK812_SmicGene7286	carbohydrate metabolic process [GO:0005975]; prolyl-tRNA aminoacylation [GO:0006433]	cytoplasm [GO:0005737]	cytoplasm [GO:0005737]; ATP binding [GO:0005524]; hydrolase activity, hydrolyzing O-glycosyl compounds [GO:0004553]; proline-tRNA ligase activity [GO:0004827]; carbohydrate metabolic process [GO:0005975]; prolyl-tRNA aminoacylation [GO:0006433]	ATP binding [GO:0005524]; hydrolase activity, hydrolyzing O-glycosyl compounds [GO:0004553]; proline-tRNA ligase activity [GO:0004827]	0.00775718	0.0476185	-0.40489	0.15068
Symbiont	A0A1Q9DC09_SYMMI	Symplekin	5.01224	51728_ZOOX_DN57451_c0_g1_i2	A0A1Q9DC09	unreviewed	Sympk AK812_SmicGene25371					0.00394808	0.0311861	-0.404758	0.150913
Symbiont	A0A1Q9EVQ9_SYMMI	Glycylpeptide N-tetradecanoyltransferase (EC 2.3.1.97)	4.85471	59641_ZOOX_DN83006_c1_g1_i1	A0A1Q9EVQ9	unreviewed	Nmt1 AK812_SmicGene4664	N-terminal protein myristoylation [GO:0006499]		glycylpeptide N-tetradecanoyltransferase activity [GO:0004379]; N-terminal protein myristoylation [GO:0006499]	glycylpeptide N-tetradecanoyltransferase activity [GO:0004379]	0.00388607	0.0308871	-0.403474	0.154051
Symbiont	A0A1Q9DL64_SYMMI	Acetylcholine receptor subunit alpha-type acr-16	4.87164	55173_ZOOX_DN676_c0_g1_i4	A0A1Q9DL64	unreviewed	acr-16 AK812_SmicGene21901		integral component of membrane [GO:0016021]	integral component of membrane [GO:0016021]; calcium ion binding [GO:0005509]; extracellular ligand-gated ion channel activity [GO:0005230]; transmembrane signaling receptor activity [GO:0004888]	calcium ion binding [GO:0005509]; extracellular ligand-gated ion channel activity [GO:0005230]; transmembrane signaling receptor activity [GO:0004888]	0.00279567	0.0249423	-0.400765	0.150756
Symbiont	A0A1Q9D839_SYMMI	DNA-directed RNA polymerase (EC 2.7.7.6)	5.38596	5043_ZOOX_DN12320_c0_g1_i4	A0A1Q9D839	unreviewed	RPOT2-SYL AK812_SmicGene26960	transcription, DNA-templated [GO:0006351]		DNA binding [GO:0003677]; DNA-directed 5'-3' RNA polymerase activity [GO:0003899]; phosphopantetheine binding [GO:0031177]; transcription, DNA-templated [GO:0006351]	DNA binding [GO:0003677]; DNA-directed 5'-3' RNA polymerase activity [GO:0003899]; phosphopantetheine binding [GO:0031177]	0.00168942	0.0180766	-0.400467	0.145346
Symbiont	A0A1Q9D6D0_SYMMI	DNA gyrase subunit A	5.43338	7463_ZOOX_DN136151_c0_g1_i1	A0A1Q9D6D0	unreviewed	gyrA AK812_SmicGene27696	DNA topological change [GO:0006265]		ATP binding [GO:0005524]; DNA binding [GO:0003677]; DNA topoisomerase activity [GO:0003916]; oxidoreductase activity, acting on paired donors, with incorporation or reduction of molecular oxygen, reduced ascorbate as one donor, and incorporation of one atom of oxygen [GO:0016715]; DNA topological change [GO:0006265]	ATP binding [GO:0005524]; DNA binding [GO:0003677]; DNA topoisomerase activity [GO:0003916]; oxidoreductase activity, acting on paired donors, with incorporation or reduction of molecular oxygen, reduced ascorbate as one donor, and incorporation of one atom of oxygen [GO:0016715]	0.00135335	0.0156406	-0.396134	0.147748
Symbiont	A0A1Q9CVI6_SYMMI	ATP-dependent RNA helicase DHX8	4.46521	42458_ZOOX_DN46372_c0_g1_i2	A0A1Q9CVI6	unreviewed	DHX8 AK812_SmicGene31891			helicase activity [GO:0004386]	helicase activity [GO:0004386]	0.00804179	0.0485663	-0.392501	0.173515
Symbiont	A0A1Q9DC85_SYMMI	Alpha-carbonic anhydrase domain-containing protein	5.0679	14484_ZOOX_DN1807_c0_g1_i1	A0A1Q9DC85	unreviewed	AK812_SmicGene25283			carbonate dehydratase activity [GO:0004089]; zinc ion binding [GO:0008270]	carbonate dehydratase activity [GO:0004089]; zinc ion binding [GO:0008270]	0.00242672	0.0227727	-0.392032	0.148388
Symbiont	A0A1Q9DX02_SYMMI	Putative glucose transporter rco-3	5.66313	26535_ZOOX_DN27544_c0_g1_i4	A0A1Q9DX02	unreviewed	rco-3 AK812_SmicGene17718	carbohydrate transport [GO:0008643]	integral component of membrane [GO:0016021]	integral component of membrane [GO:0016021]; transmembrane transporter activity [GO:0022857]; carbohydrate transport [GO:0008643]	transmembrane transporter activity [GO:0022857]	0.00259163	0.0238178	-0.385828	0.152311
Symbiont	A0A1Q9DJS4_SYMMI	TM2 domain-containing protein	5.32118	16052_ZOOX_DN193551_c0_g1_i1	A0A1Q9DJS4	unreviewed	AK812_SmicGene22469		integral component of membrane [GO:0016021]	integral component of membrane [GO:0016021]		0.00268261	0.0242975	-0.385604	0.14724
Symbiont	A0A1Q9EVX4_SYMMI	Modification methylase SPRI	4.97146	60487_ZOOX_DN86240_c0_g1_i5	A0A1Q9EVX4	unreviewed	AK812_SmicGene4573	methylation [GO:0032259]	integral component of membrane [GO:0016021]	integral component of membrane [GO:0016021]; methyltransferase activity [GO:0008168]; methylation [GO:0032259]	methyltransferase activity [GO:0008168]	0.00354571	0.0290001	-0.384417	0.147191
Symbiont	A0A1Q9F1C5_SYMMI	Vacuolar amino acid transporter 1	5.45396	33107_ZOOX_DN34273_c0_g1_i1	A0A1Q9F1C5	unreviewed	AVT1 AK812_SmicGene2540		integral component of membrane [GO:0016021]	integral component of membrane [GO:0016021]; nucleic acid binding [GO:0003676]	nucleic acid binding [GO:0003676]	0.00565533	0.0391051	-0.382314	0.14717
Symbiont	A0A1Q9E613_SYMMI	ATP-binding cassette sub-family B member 6, mitochondrial	4.9075	14779_ZOOX_DN1828_c0_g1_i2	A0A1Q9E613	unreviewed	Abcb6 AK812_SmicGene14240		integral component of membrane [GO:0016021]	integral component of membrane [GO:0016021]; ATP binding [GO:0005524]; ATPase activity [GO:0016887]; ATPase-coupled transmembrane transporter activity [GO:0042626]; serine-type endopeptidase activity [GO:0004252]	ATPase activity [GO:0016887]; ATPase-coupled transmembrane transporter activity [GO:0042626]; ATP binding [GO:0005524]; serine-type endopeptidase activity [GO:0004252]	0.00496773	0.0360488	-0.381383	0.153284
Symbiont	A0A1Q9C6U9_SYMMI	Glucose-6-phosphate isomerase (EC 5.3.1.9)	5.11919	21915_ZOOX_DN237670_c0_g1_i2	A0A1Q9C6U9	unreviewed	PGIC1 AK812_SmicGene41157	gluconeogenesis [GO:0006094]; glycolytic process [GO:0006096]		glucose-6-phosphate isomerase activity [GO:0004347]; gluconeogenesis [GO:0006094]; glycolytic process [GO:0006096]	glucose-6-phosphate isomerase activity [GO:0004347]	0.00248273	0.0231104	-0.378823	0.147841
Symbiont	A0A1Q9D3X5_SYMMI	Putative sugar phosphate/phosphate translocator (Fragment)	5.68801	20308_ZOOX_DN224161_c0_g1_i1	A0A1Q9D3X5	unreviewed	AK812_SmicGene28609		integral component of membrane [GO:0016021]	integral component of membrane [GO:0016021]; protein tyrosine phosphatase activity [GO:0004725]; protein tyrosine/serine/threonine phosphatase activity [GO:0008138]	protein tyrosine/serine/threonine phosphatase activity [GO:0008138]; protein tyrosine phosphatase activity [GO:0004725]	0.00269824	0.0244018	-0.375065	0.151971
Symbiont	A0A1Q9E7Q6_SYMMI	Tellurium resistance protein TerZ	5.23695	42852_ZOOX_DN46912_c0_g1_i1	A0A1Q9E7Q6	unreviewed	terZ AK812_SmicGene13595					0.00335459	0.0279763	-0.36804	0.145247
Symbiont	A0A1Q9CXB4_SYMMI	H(+)-transporting two-sector ATPase (EC 7.1.2.2)	5.73401	47443_ZOOX_DN519795_c0_g1_i1	A0A1Q9CXB4	unreviewed	vapA AK812_SmicGene31209		proton-transporting V-type ATPase, V1 domain [GO:0033180]	proton-transporting V-type ATPase, V1 domain [GO:0033180]; ATP binding [GO:0005524]; proton-transporting ATP synthase activity, rotational mechanism [GO:0046933]; proton-transporting ATPase activity, rotational mechanism [GO:0046961]	ATP binding [GO:0005524]; proton-transporting ATPase activity, rotational mechanism [GO:0046961]; proton-transporting ATP synthase activity, rotational mechanism [GO:0046933]	0.00188025	0.0193236	-0.367497	0.153383
Symbiont	A0A1Q9EXW5_SYMMI	Rho GTPase-activating protein gacGG	5.12462	23345_ZOOX_DN24888_c0_g2_i1	A0A1Q9EXW5	unreviewed	gacGG AK812_SmicGene3791					0.00437006	0.0333029	-0.366125	0.148813
Symbiont	A0A1Q9DQL1_SYMMI	Site-specific DNA-methyltransferase (cytosine-N(4)-specific) (EC 2.1.1.113)	4.79351	53029_ZOOX_DN61208_c0_g1_i1	A0A1Q9DQL1	unreviewed	AK812_SmicGene20204		integral component of membrane [GO:0016021]	integral component of membrane [GO:0016021]; DNA binding [GO:0003677]; site-specific DNA-methyltransferase (cytosine-N4-specific) activity [GO:0015667]	DNA binding [GO:0003677]; site-specific DNA-methyltransferase (cytosine-N4-specific) activity [GO:0015667]	0.00676001	0.0437282	-0.366098	0.154486
Symbiont	A0A1Q9CH24_SYMMI	Aa_trans domain-containing protein	5.39432	46497_ZOOX_DN508187_c0_g1_i1	A0A1Q9CH24	unreviewed	AK812_SmicGene37139		integral component of membrane [GO:0016021]	integral component of membrane [GO:0016021]		0.00385633	0.030711	-0.365688	0.147362
Symbiont	A0A1Q9ECD8_SYMMI	Selenide, water dikinase	5.09339	33958_ZOOX_DN35144_c0_g1_i2	A0A1Q9ECD8	unreviewed	selD AK812_SmicGene11779			ATP binding [GO:0005524]; kinase activity [GO:0016301]	ATP binding [GO:0005524]; kinase activity [GO:0016301]	0.00634505	0.0421058	-0.363946	0.146757
Symbiont	A0A1Q9EGY9_SYMMI	Protein translocase subunit SecA	5.52662	72243_ZOOX_DN9217_c0_g1_i1	A0A1Q9EGY9	unreviewed	secA AK812_SmicGene9992	protein import [GO:0017038]; protein targeting [GO:0006605]	membrane [GO:0016020]	membrane [GO:0016020]; ATP binding [GO:0005524]; protein import [GO:0017038]; protein targeting [GO:0006605]	ATP binding [GO:0005524]	0.00379433	0.0303744	-0.362734	0.148537
Symbiont	A0A1Q9EW31_SYMMI	WD_REPEATS_REGION domain-containing protein (Fragment)	5.5526	5146_ZOOX_DN123886_c0_g1_i1	A0A1Q9EW31	unreviewed	AK812_SmicGene4566					0.00545695	0.0382318	-0.360966	0.155063
Symbiont	A0A1Q9DD43_SYMMI	Spondin-1	5.7006	33746_ZOOX_DN349138_c0_g2_i1	A0A1Q9DD43	unreviewed	SPON1 AK812_SmicGene25025		integral component of membrane [GO:0016021]	integral component of membrane [GO:0016021]		0.00382773	0.0305227	-0.359138	0.153218
Symbiont	A0A1Q9EZE1_SYMMI	Tyrocidine synthase 3	4.74612	59576_ZOOX_DN82722_c0_g1_i10	A0A1Q9EZE1	unreviewed	tycC AK812_SmicGene3303		integral component of membrane [GO:0016021]	integral component of membrane [GO:0016021]; catalytic activity [GO:0003824]	catalytic activity [GO:0003824]	0.00756086	0.0468885	-0.357258	0.153656
Symbiont	A0A1Q9C0D4_SYMMI	Pro-Pol polyprotein	4.5939	10774_ZOOX_DN157333_c0_g1_i2	A0A1Q9C0D4	unreviewed	pol AK812_SmicGene43703	DNA integration [GO:0015074]		metal ion binding [GO:0046872]; nucleic acid binding [GO:0003676]; DNA integration [GO:0015074]	metal ion binding [GO:0046872]; nucleic acid binding [GO:0003676]	0.00627636	0.0418303	-0.356211	0.156817
Symbiont	A0A1Q9DN73_SYMMI	TLC domain-containing protein	4.968	62308_ZOOX_DN92952_c0_g2_i5	A0A1Q9DN73	unreviewed	AK812_SmicGene21145		integral component of membrane [GO:0016021]	integral component of membrane [GO:0016021]		0.00583189	0.0398164	-0.353443	0.148294
Symbiont	A0A1Q9DNL0_SYMMI	CCT-alpha (T-complex protein 1 subunit alpha)	5.20328	30329_ZOOX_DN313625_c0_g2_i2	A0A1Q9DNL0	unreviewed	AK812_SmicGene20991	protein folding [GO:0006457]		ATP binding [GO:0005524]; unfolded protein binding [GO:0051082]; protein folding [GO:0006457]	ATP binding [GO:0005524]; unfolded protein binding [GO:0051082]	0.00496059	0.0360469	-0.351956	0.144654
Symbiont	A0A1Q9CSK5_SYMMI	Glutamine--tRNA ligase	5.49885	63661_ZOOX_DN98586_c0_g1_i1	A0A1Q9CSK5	unreviewed	glnS AK812_SmicGene33073	tRNA aminoacylation for protein translation [GO:0006418]	cytoplasm [GO:0005737]; integral component of membrane [GO:0016021]	cytoplasm [GO:0005737]; integral component of membrane [GO:0016021]; aminoacyl-tRNA ligase activity [GO:0004812]; ATP binding [GO:0005524]; tRNA aminoacylation for protein translation [GO:0006418]	aminoacyl-tRNA ligase activity [GO:0004812]; ATP binding [GO:0005524]	0.00617657	0.0414063	-0.350853	0.149741
Symbiont	A0A1Q9DHY2_SYMMI	Actin-related protein 2/3 complex subunit 1B	5.30003	9318_ZOOX_DN148193_c0_g1_i1	A0A1Q9DHY2	unreviewed	ARPC1B AK812_SmicGene23163	Arp2/3 complex-mediated actin nucleation [GO:0034314]	Arp2/3 protein complex [GO:0005885]; integral component of membrane [GO:0016021]	Arp2/3 protein complex [GO:0005885]; integral component of membrane [GO:0016021]; actin binding [GO:0003779]; Arp2/3 complex-mediated actin nucleation [GO:0034314]	actin binding [GO:0003779]	0.00541645	0.0380239	-0.349752	0.147821
Symbiont	A0A1Q9EAC7_SYMMI	DnaJ-like subfamily A member 2	5.15591	13075_ZOOX_DN17162_c0_g1_i3	A0A1Q9EAC7	unreviewed	DNAJA2 AK812_SmicGene12634	protein folding [GO:0006457]		unfolded protein binding [GO:0051082]; protein folding [GO:0006457]	unfolded protein binding [GO:0051082]	0.00353698	0.0289656	-0.349642	0.147364
Symbiont	A0A1Q9C6L2_SYMMI	Protein transport Sec1a	5.58335	32826_ZOOX_DN33934_c0_g1_i5	A0A1Q9C6L2	unreviewed	SEC1A AK812_SmicGene41247	vesicle docking involved in exocytosis [GO:0006904]		catalytic activity [GO:0003824]; vesicle docking involved in exocytosis [GO:0006904]	catalytic activity [GO:0003824]	0.00790326	0.0481231	-0.347276	0.154916
Symbiont	A0A1Q9DW88_SYMMI	Spindle assembly checkpoint kinase	6.00538	28848_ZOOX_DN29801_c0_g1_i1	A0A1Q9DW88	unreviewed	IPL1 AK812_SmicGene18054		integral component of membrane [GO:0016021]	integral component of membrane [GO:0016021]; ATP binding [GO:0005524]; protein kinase activity [GO:0004672]	ATP binding [GO:0005524]; protein kinase activity [GO:0004672]	0.00470933	0.0348864	-0.34657	0.161465
Symbiont	A0A1Q9D7G6_SYMMI	Protein kinase domain-containing protein (Fragment)	5.22064	4511_ZOOX_DN1208_c0_g1_i6	A0A1Q9D7G6	unreviewed	AK812_SmicGene27216		integral component of membrane [GO:0016021]	integral component of membrane [GO:0016021]; ATP binding [GO:0005524]; protein kinase activity [GO:0004672]	ATP binding [GO:0005524]; protein kinase activity [GO:0004672]	0.00510931	0.0367549	-0.344026	0.147535
Symbiont	A0A1Q9CIW2_SYMMI	Putative sugar lactone lactonase YvrE	5.78656	52159_ZOOX_DN587_c1_g2_i1	A0A1Q9CIW2	unreviewed	yvrE AK812_SmicGene36440	pathogenesis [GO:0009405]		RNA binding [GO:0003723]; pathogenesis [GO:0009405]	RNA binding [GO:0003723]	0.00434418	0.0331691	-0.339797	0.159187
Symbiont	A0A1Q9CZ88_SYMMI	Transaldolase	4.67618	50261_ZOOX_DN550810_c0_g1_i1	A0A1Q9CZ88	unreviewed	tal AK812_SmicGene30475		integral component of membrane [GO:0016021]	integral component of membrane [GO:0016021]; catalytic activity [GO:0003824]	catalytic activity [GO:0003824]	0.00768943	0.0473204	-0.339232	0.15858
Symbiont	A0A1Q9CAR4_SYMMI	2-oxoglutarate and iron-dependent oxygenase domain-containing protein 2	5.35161	41574_ZOOX_DN45097_c0_g1_i1	A0A1Q9CAR4	unreviewed	ogfod2 AK812_SmicGene39641		integral component of membrane [GO:0016021]; nucleus [GO:0005634]	integral component of membrane [GO:0016021]; nucleus [GO:0005634]; dioxygenase activity [GO:0051213]; iron ion binding [GO:0005506]; L-ascorbic acid binding [GO:0031418]; oxidoreductase activity, acting on paired donors, with incorporation or reduction of molecular oxygen [GO:0016705]; zinc ion binding [GO:0008270]	dioxygenase activity [GO:0051213]; iron ion binding [GO:0005506]; L-ascorbic acid binding [GO:0031418]; oxidoreductase activity, acting on paired donors, with incorporation or reduction of molecular oxygen [GO:0016705]; zinc ion binding [GO:0008270]	0.00369709	0.0298809	-0.337395	0.14839
Symbiont	A0A1Q9DL24_SYMMI	Calreticulin	5.58268	46408_ZOOX_DN507053_c0_g1_i1	A0A1Q9DL24	unreviewed	crt AK812_SmicGene21936	protein folding [GO:0006457]	endoplasmic reticulum [GO:0005783]	endoplasmic reticulum [GO:0005783]; calcium ion binding [GO:0005509]; unfolded protein binding [GO:0051082]; protein folding [GO:0006457]	calcium ion binding [GO:0005509]; unfolded protein binding [GO:0051082]	0.00616661	0.0413826	-0.335571	0.148851
Symbiont	A0A1Q9EAQ9_SYMMI	Peptidyl-prolyl cis-trans isomerase CWC27-like	5.13089	61953_ZOOX_DN91286_c0_g1_i4	A0A1Q9EAQ9	unreviewed	CWC27 AK812_SmicGene12351		integral component of membrane [GO:0016021]	integral component of membrane [GO:0016021]; peptidyl-prolyl cis-trans isomerase activity [GO:0003755]	peptidyl-prolyl cis-trans isomerase activity [GO:0003755]	0.00706424	0.044987	-0.331887	0.149793
Symbiont	A0A1Q9EZN3_SYMMI	Potassium voltage-gated channel subfamily B member 1	5.50752	32655_ZOOX_DN3376_c0_g1_i6	A0A1Q9EZN3	unreviewed	KCNB1 AK812_SmicGene3209		integral component of membrane [GO:0016021]	integral component of membrane [GO:0016021]; calcium ion binding [GO:0005509]	calcium ion binding [GO:0005509]	0.00620216	0.0415004	-0.331267	0.150312
Symbiont	A0A1Q9F6X9_SYMMI	PIH1_CS domain-containing protein	5.03266	52596_ZOOX_DN60086_c0_g1_i1	A0A1Q9F6X9	unreviewed	AK812_SmicGene284					0.00626717	0.0417841	-0.329814	0.147626
Symbiont	A0A1Q9EC13_SYMMI	Heat shock cognate 90 kDa protein	5.94476	22519_ZOOX_DN241414_c0_g2_i1	A0A1Q9EC13	unreviewed	hspD AK812_SmicGene11876	protein folding [GO:0006457]		ATP binding [GO:0005524]; unfolded protein binding [GO:0051082]; protein folding [GO:0006457]	ATP binding [GO:0005524]; unfolded protein binding [GO:0051082]	0.00337743	0.0280988	-0.327819	0.159317
Symbiont	A0A1Q9D6B9_SYMMI	ATP-dependent RNA helicase HrpB	5.35832	12934_ZOOX_DN17065_c0_g1_i1	A0A1Q9D6B9	unreviewed	hrpB AK812_SmicGene27777			ATP binding [GO:0005524]; helicase activity [GO:0004386]; nucleic acid binding [GO:0003676]	ATP binding [GO:0005524]; helicase activity [GO:0004386]; nucleic acid binding [GO:0003676]	0.00630224	0.0419271	-0.325787	0.144522
Symbiont	A0A1Q9E5D8_SYMMI	Pentatricopeptide repeat-containing protein, chloroplastic (Fragment)	5.56532	55406_ZOOX_DN6825_c0_g1_i4	A0A1Q9E5D8	unreviewed	AK812_SmicGene14513		integral component of membrane [GO:0016021]	integral component of membrane [GO:0016021]		0.00678362	0.0438348	-0.321398	0.15006
Symbiont	A0A1Q9F7J6_SYMMI	Magnesium chelatase (EC 6.6.1.1)	6.42193	36940_ZOOX_DN38580_c0_g1_i5	A0A1Q9F7J6	unreviewed	CHLH AK812_SmicGene30	chlorophyll biosynthetic process [GO:0015995]; photosynthesis [GO:0015979]		ATP binding [GO:0005524]; magnesium chelatase activity [GO:0016851]; protein tyrosine/serine/threonine phosphatase activity [GO:0008138]; chlorophyll biosynthetic process [GO:0015995]; photosynthesis [GO:0015979]	ATP binding [GO:0005524]; magnesium chelatase activity [GO:0016851]; protein tyrosine/serine/threonine phosphatase activity [GO:0008138]	0.00730052	0.0458599	-0.316665	0.175885
Symbiont	A0A1Q9DYW5_SYMMI	COP9 signalosome complex subunit 5	5.80407	61630_ZOOX_DN90324_c0_g1_i12	A0A1Q9DYW5	unreviewed	csn5 AK812_SmicGene16971			isopeptidase activity [GO:0070122]; metallopeptidase activity [GO:0008237]	isopeptidase activity [GO:0070122]; metallopeptidase activity [GO:0008237]	0.0076573	0.0472328	-0.316375	0.162476
Symbiont	A0A1Q9D043_SYMMI	AI-2 transport protein TqsA	5.45604	9658_ZOOX_DN15023_c0_g2_i1	A0A1Q9D043	unreviewed	tqsA AK812_SmicGene30133		integral component of membrane [GO:0016021]	integral component of membrane [GO:0016021]		0.00746911	0.0464891	-0.31231	0.150121
Symbiont	A0A1Q9DMM3_SYMMI	UDP-glucose 4-epimerase	5.22698	6938_ZOOX_DN13343_c0_g2_i2	A0A1Q9DMM3	unreviewed	galE AK812_SmicGene21345	galactose metabolic process [GO:0006012]		UDP-glucose 4-epimerase activity [GO:0003978]; galactose metabolic process [GO:0006012]	UDP-glucose 4-epimerase activity [GO:0003978]	0.00623251	0.0416282	-0.307925	0.144764
Symbiont	A0A1Q9D1F6_SYMMI	Calcium-binding protein 8	6.35638	72101_ZOOX_DN8582_c0_g1_i7	A0A1Q9D1F6	unreviewed	Caln1 AK812_SmicGene29560		integral component of membrane [GO:0016021]	integral component of membrane [GO:0016021]; calcium ion binding [GO:0005509]	calcium ion binding [GO:0005509]	0.00471653	0.0349118	-0.299851	0.174816
Symbiont	A0A1Q9DZI6_SYMMI	Extracellular signal-regulated kinase 1	5.46874	53487_ZOOX_DN6274_c0_g1_i4	A0A1Q9DZI6	unreviewed	erkA AK812_SmicGene16733			ATP binding [GO:0005524]; protein kinase activity [GO:0004672]	ATP binding [GO:0005524]; protein kinase activity [GO:0004672]	0.00638826	0.042293	-0.299537	0.151113
Symbiont	A0A1Q9CYS1_SYMMI	Creatine kinase S-type, mitochondrial	6.29321	38018_ZOOX_DN39943_c0_g2_i1	A0A1Q9CYS1	unreviewed	CKMT2 AK812_SmicGene30702	phosphocreatine biosynthetic process [GO:0046314]		ATP binding [GO:0005524]; creatine kinase activity [GO:0004111]; phosphocreatine biosynthetic process [GO:0046314]	ATP binding [GO:0005524]; creatine kinase activity [GO:0004111]	0.00439272	0.0333984	-0.297537	0.170618
Symbiont	A0A1Q9EEL3_SYMMI	Eukaryotic translation initiation factor 3 subunit E	5.73922	68714_ZOOX_DN30569_c0_g1_i1	A0A1Q9EEL3	unreviewed	AK812_SmicGene10896		eukaryotic translation initiation factor 3 complex [GO:0005852]; integral component of membrane [GO:0016021]	eukaryotic translation initiation factor 3 complex [GO:0005852]; integral component of membrane [GO:0016021]; ion channel activity [GO:0005216]; translation initiation factor activity [GO:0003743]	ion channel activity [GO:0005216]; translation initiation factor activity [GO:0003743]	0.00768561	0.0473144	-0.296	0.154261
Symbiont	A0A1Q9EEE0_SYMMI	ATP-dependent RNA helicase DBP2	4.92331	11557_ZOOX_DN1617_c0_g1_i3	A0A1Q9EEE0	unreviewed	DBP2 AK812_SmicGene11034		integral component of membrane [GO:0016021]	integral component of membrane [GO:0016021]; ATP binding [GO:0005524]; helicase activity [GO:0004386]; nucleic acid binding [GO:0003676]; transmembrane transporter activity [GO:0022857]	ATP binding [GO:0005524]; helicase activity [GO:0004386]; nucleic acid binding [GO:0003676]; transmembrane transporter activity [GO:0022857]	0.00815636	0.0489222	-0.292495	0.149712
Symbiont	A0A1Q9C3D5_SYMMI	Tetracycline resistance protein, class A	5.82718	36283_ZOOX_DN37655_c0_g1_i4	A0A1Q9C3D5	unreviewed	tetA AK812_SmicGene42508		integral component of membrane [GO:0016021]	integral component of membrane [GO:0016021]; transmembrane transporter activity [GO:0022857]	transmembrane transporter activity [GO:0022857]	0.00597854	0.0405032	-0.282886	0.156015
Symbiont	A0A1Q9DFP2_SYMMI	Putative sugar phosphate/phosphate translocator	6.02374	63330_ZOOX_DN97023_c0_g1_i1	A0A1Q9DFP2	unreviewed	AK812_SmicGene24074		integral component of membrane [GO:0016021]	integral component of membrane [GO:0016021]		0.00592794	0.0402194	-0.27292	0.161307
Symbiont	A0A1Q9C6M1_SYMMI	Caffeine-induced protein 16	6.81148	54712_ZOOX_DN660_c0_g1_i1	A0A1Q9C6M1	unreviewed	cid16 AK812_SmicGene41245		integral component of membrane [GO:0016021]	integral component of membrane [GO:0016021]		0.00465198	0.0346422	-0.269196	0.193485
Symbiont	A0A1Q9E874_SYMMI	Myotubularin-related protein 2	6.38598	47445_ZOOX_DN5197_c0_g1_i5	A0A1Q9E874	unreviewed	MTMR2 AK812_SmicGene13462			ATP binding [GO:0005524]; phosphatidylinositol-3-phosphatase activity [GO:0004438]; protein kinase activity [GO:0004672]; protein tyrosine phosphatase activity [GO:0004725]	ATP binding [GO:0005524]; phosphatidylinositol-3-phosphatase activity [GO:0004438]; protein kinase activity [GO:0004672]; protein tyrosine phosphatase activity [GO:0004725]	0.00528905	0.0375691	-0.267594	0.174806
Symbiont	A0A1Q9DVK5_SYMMI	Putative phosphoglucomutase, cytoplasmic 2	5.68012	40325_ZOOX_DN431381_c0_g2_i1	A0A1Q9DVK5	unreviewed	AK812_SmicGene18250	carbohydrate metabolic process [GO:0005975]	integral component of membrane [GO:0016021]	integral component of membrane [GO:0016021]; ATP binding [GO:0005524]; intramolecular transferase activity, phosphotransferases [GO:0016868]; metal ion binding [GO:0046872]; protein kinase activity [GO:0004672]; carbohydrate metabolic process [GO:0005975]	ATP binding [GO:0005524]; intramolecular transferase activity, phosphotransferases [GO:0016868]; metal ion binding [GO:0046872]; protein kinase activity [GO:0004672]	0.00792894	0.0481842	-0.266229	0.151676
Symbiont	A0A1Q9C746_SYMMI	VPS37 C-terminal domain-containing protein	6.17377	2410_ZOOX_DN110436_c0_g1_i4	A0A1Q9C746	unreviewed	AK812_SmicGene41053	endosome transport via multivesicular body sorting pathway [GO:0032509]; protein transport [GO:0015031]	ESCRT I complex [GO:0000813]	ESCRT I complex [GO:0000813]; endosome transport via multivesicular body sorting pathway [GO:0032509]; protein transport [GO:0015031]		0.0077621	0.0476185	-0.257449	0.16717
Symbiont	A0A1Q9CL40_SYMMI	Multicopper oxidase mco	6.13273	37848_ZOOX_DN397318_c0_g1_i1	A0A1Q9CL40	unreviewed	mco AK812_SmicGene35596		integral component of membrane [GO:0016021]	integral component of membrane [GO:0016021]; copper ion binding [GO:0005507]; oxidoreductase activity [GO:0016491]	copper ion binding [GO:0005507]; oxidoreductase activity [GO:0016491]	0.00781239	0.0476956	-0.240497	0.164848
Symbiont	A0A1Q9EV35_SYMMI	Poly [ADP-ribose] polymerase 10	6.20046	9883_ZOOX_DN152006_c0_g1_i3	A0A1Q9EV35	unreviewed	PARP10 AK812_SmicGene4916					0.00692151	0.0444151	-0.237893	0.167473
Symbiont	A0A1Q9CED6_SYMMI	CUGBP Elav-like family member 4	6.60867	66475_ZOOX_DN20093_c0_g1_i1	A0A1Q9CED6	unreviewed	CELF4 AK812_SmicGene38290		integral component of membrane [GO:0016021]	integral component of membrane [GO:0016021]; RNA binding [GO:0003723]	RNA binding [GO:0003723]	0.00726835	0.0458068	-0.228747	0.183762
Symbiont	A0A1Q9DGV3_SYMMI	Cathepsin D	7.43074	25680_ZOOX_DN26863_c0_g1_i1	A0A1Q9DGV3	unreviewed	CTSD AK812_SmicGene23573			aspartic-type endopeptidase activity [GO:0004190]	aspartic-type endopeptidase activity [GO:0004190]	0.00621555	0.04156	-0.181725	0.230621
Symbiont	A0A1Q9DEV0_SYMMI	Aquaporin NIP2-1	6.41986	72374_ZOOX_DN9724_c0_g1_i1	A0A1Q9DEV0	unreviewed	NIP2-1 AK812_SmicGene24419		integral component of membrane [GO:0016021]	integral component of membrane [GO:0016021]; channel activity [GO:0015267]	channel activity [GO:0015267]	0.00821298	0.0491183	-0.178833	0.175717
Symbiont	A0A1Q9C8P6_SYMMI	50S ribosomal protein L16	7.45478	46460_ZOOX_DN507731_c0_g1_i1	A0A1Q9C8P6	unreviewed	rplP AK812_SmicGene40436	lipid metabolic process [GO:0006629]; translation [GO:0006412]	integral component of membrane [GO:0016021]; ribosome [GO:0005840]	integral component of membrane [GO:0016021]; ribosome [GO:0005840]; metal ion binding [GO:0046872]; rRNA binding [GO:0019843]; structural constituent of ribosome [GO:0003735]; lipid metabolic process [GO:0006629]; translation [GO:0006412]	metal ion binding [GO:0046872]; rRNA binding [GO:0019843]; structural constituent of ribosome [GO:0003735]	0.00801856	0.0485078	0.0151773	0.232246
Symbiont	A0A1Q9F676_SYMMI	Autophagy-related protein 18a	9.46465	36058_ZOOX_DN3739_c0_g2_i7	A0A1Q9F676	unreviewed	ATG18A AK812_SmicGene703	microtubule-based movement [GO:0007018]	integral component of membrane [GO:0016021]	integral component of membrane [GO:0016021]; ATP binding [GO:0005524]; microtubule binding [GO:0008017]; microtubule motor activity [GO:0003777]; microtubule-based movement [GO:0007018]	ATP binding [GO:0005524]; microtubule binding [GO:0008017]; microtubule motor activity [GO:0003777]	0.00508658	0.0367093	0.125362	0.451147
Symbiont	A0A1Q9E8F5_SYMMI	Putative N-acetylgalactosaminyltransferase 6	6.87301	52886_ZOOX_DN60812_c0_g2_i5	A0A1Q9E8F5	unreviewed	gly-6 AK812_SmicGene13316	protein glycosylation [GO:0006486]	Golgi apparatus [GO:0005794]; integral component of membrane [GO:0016021]; ribonucleoprotein complex [GO:1990904]	Golgi apparatus [GO:0005794]; integral component of membrane [GO:0016021]; ribonucleoprotein complex [GO:1990904]; carbohydrate binding [GO:0030246]; RNA binding [GO:0003723]; transferase activity, transferring glycosyl groups [GO:0016757]; protein glycosylation [GO:0006486]	carbohydrate binding [GO:0030246]; RNA binding [GO:0003723]; transferase activity, transferring glycosyl groups [GO:0016757]	0.00652607	0.0428658	0.241457	0.198379
Symbiont	A0A1Q9F6E4_SYMMI	Mitochondrial coenzyme A transporter SLC25A42	6.53583	18697_ZOOX_DN21129_c0_g2_i1	A0A1Q9F6E4	unreviewed	slc25a42 AK812_SmicGene515		integral component of membrane [GO:0016021]	integral component of membrane [GO:0016021]		0.00717626	0.0455121	0.246163	0.180545
Symbiont	A0A1Q9F6L2_SYMMI	Putative ATP-dependent RNA helicase DHX34	7.64833	25650_ZOOX_DN26832_c0_g1_i10	A0A1Q9F6L2	unreviewed	DHX34 AK812_SmicGene507			helicase activity [GO:0004386]	helicase activity [GO:0004386]	0.00783877	0.0478209	0.261055	0.246852
Symbiont	A0A1Q9DLI0_SYMMI	Dihydroorotate dehydrogenase (Quinone), mitochondrial	6.05193	72102_ZOOX_DN8584_c0_g1_i1	A0A1Q9DLI0	unreviewed	Dhodh AK812_SmicGene21836	'de novo' pyrimidine nucleobase biosynthetic process [GO:0006207]; cell redox homeostasis [GO:0045454]	cytosol [GO:0005829]; membrane [GO:0016020]	cytosol [GO:0005829]; membrane [GO:0016020]; ATP binding [GO:0005524]; dihydroorotate dehydrogenase activity [GO:0004152]; electron transfer activity [GO:0009055]; glutathione oxidoreductase activity [GO:0097573]; protein kinase activity [GO:0004672]; 'de novo' pyrimidine nucleobase biosynthetic process [GO:0006207]; cell redox homeostasis [GO:0045454]	ATP binding [GO:0005524]; dihydroorotate dehydrogenase activity [GO:0004152]; electron transfer activity [GO:0009055]; glutathione oxidoreductase activity [GO:0097573]; protein kinase activity [GO:0004672]	0.005601	0.0388372	0.261151	0.162696
Symbiont	A0A1Q9EJ89_SYMMI	AP-1 complex subunit gamma-1	7.71897	8887_ZOOX_DN14546_c1_g1_i2	A0A1Q9EJ89	unreviewed	Ap1g1 AK812_SmicGene9088	DNA integration [GO:0015074]; DNA recombination [GO:0006310]; intracellular protein transport [GO:0006886]; vesicle-mediated transport [GO:0016192]	integral component of membrane [GO:0016021]; membrane coat [GO:0030117]	integral component of membrane [GO:0016021]; membrane coat [GO:0030117]; catalytic activity [GO:0003824]; DNA binding [GO:0003677]; voltage-gated chloride channel activity [GO:0005247]; DNA integration [GO:0015074]; DNA recombination [GO:0006310]; intracellular protein transport [GO:0006886]; vesicle-mediated transport [GO:0016192]	catalytic activity [GO:0003824]; DNA binding [GO:0003677]; voltage-gated chloride channel activity [GO:0005247]	0.00600098	0.0406254	0.266988	0.252372
Symbiont	A0A1Q9CE51_SYMMI	Calcium-dependent protein kinase 2 (Fragment)	7.84975	54746_ZOOX_DN66162_c0_g1_i1	A0A1Q9CE51	unreviewed	CPK2 AK812_SmicGene38278			ATP binding [GO:0005524]; calcium ion binding [GO:0005509]; protein kinase activity [GO:0004672]	ATP binding [GO:0005524]; calcium ion binding [GO:0005509]; protein kinase activity [GO:0004672]	0.00591834	0.0402067	0.278506	0.262555
Symbiont	A0A1Q9EUU9_SYMMI	Dynamin-1-like protein	6.88449	63140_ZOOX_DN96136_c1_g1_i1	A0A1Q9EUU9	unreviewed	dnm1l AK812_SmicGene4997	carbohydrate metabolic process [GO:0005975]; mRNA splicing, via spliceosome [GO:0000398]	integral component of membrane [GO:0016021]; U4/U6 x U5 tri-snRNP complex [GO:0046540]	integral component of membrane [GO:0016021]; U4/U6 x U5 tri-snRNP complex [GO:0046540]; ATP binding [GO:0005524]; GTP binding [GO:0005525]; GTPase activity [GO:0003924]; polygalacturonase activity [GO:0004650]; protein kinase activity [GO:0004672]; carbohydrate metabolic process [GO:0005975]; mRNA splicing, via spliceosome [GO:0000398]	ATP binding [GO:0005524]; GTPase activity [GO:0003924]; GTP binding [GO:0005525]; polygalacturonase activity [GO:0004650]; protein kinase activity [GO:0004672]	0.00517723	0.0370594	0.279545	0.19788
Symbiont	A0A1Q9EW14_SYMMI	Importin subunit alpha-1b	5.25233	38045_ZOOX_DN399762_c0_g2_i1	A0A1Q9EW14	unreviewed	AK812_SmicGene4498	protein import into nucleus [GO:0006606]		nuclear import signal receptor activity [GO:0061608]; protein import into nucleus [GO:0006606]	nuclear import signal receptor activity [GO:0061608]	0.00653447	0.0429003	0.312565	0.147819
Symbiont	A0A1Q9CZN2_SYMMI	DUF1995 domain-containing protein	6.17269	63782_ZOOX_DN98835_c0_g1_i1	A0A1Q9CZN2	unreviewed	AK812_SmicGene30280					0.00822418	0.0491694	0.315564	0.166336
Symbiont	A0A1Q9EYL4_SYMMI	Glutathione S-transferase 1	6.81341	66834_ZOOX_DN21853_c0_g1_i1	A0A1Q9EYL4	unreviewed	GST1 AK812_SmicGene3588			transferase activity [GO:0016740]	transferase activity [GO:0016740]	0.00526165	0.0374315	0.326778	0.193683
Symbiont	A0A1Q9EKR9_SYMMI	Interferon-inducible GTPase 5	5.2426	45469_ZOOX_DN49870_c1_g1_i2	A0A1Q9EKR9	unreviewed	IRGC AK812_SmicGene8469		integral component of membrane [GO:0016021]	integral component of membrane [GO:0016021]; GTP binding [GO:0005525]	GTP binding [GO:0005525]	0.00633652	0.0420643	0.330901	0.144819
Symbiont	A0A1Q9DDV2_SYMMI	Glucose-6-phosphate 1-epimerase (EC 5.1.3.15)	5.36332	24419_ZOOX_DN25795_c0_g1_i4	A0A1Q9DDV2	unreviewed	AK812_SmicGene24741	carbohydrate metabolic process [GO:0005975]	integral component of membrane [GO:0016021]	integral component of membrane [GO:0016021]; carbohydrate binding [GO:0030246]; glucose-6-phosphate 1-epimerase activity [GO:0047938]; lyase activity [GO:0016829]; carbohydrate metabolic process [GO:0005975]	carbohydrate binding [GO:0030246]; glucose-6-phosphate 1-epimerase activity [GO:0047938]; lyase activity [GO:0016829]	0.00704334	0.0448989	0.336279	0.144818
Symbiont	A0A1Q9DFH2_SYMMI	50S ribosomal protein L33	6.37998	51618_ZOOX_DN571_c0_g1_i1	A0A1Q9DFH2	unreviewed	rpmG AK812_SmicGene24145	translation [GO:0006412]	ribosome [GO:0005840]	ribosome [GO:0005840]; structural constituent of ribosome [GO:0003735]; translation [GO:0006412]	structural constituent of ribosome [GO:0003735]	0.00810708	0.0488328	0.344288	0.177665
Symbiont	A0A1Q9DCU5_SYMMI	Echinoderm microtubule-associated protein-like 4	6.60478	25786_ZOOX_DN269731_c0_g1_i1	A0A1Q9DCU5	unreviewed	eml4 AK812_SmicGene25088			hydrolase activity [GO:0016787]; oxidoreductase activity [GO:0016491]	hydrolase activity [GO:0016787]; oxidoreductase activity [GO:0016491]	0.00767724	0.0472926	0.344986	0.183687
Symbiont	A0A1Q9DHT3_SYMMI	Tubulin delta chain	5.2562	69020_ZOOX_DN32116_c0_g1_i1	A0A1Q9DHT3	unreviewed	tubd1 AK812_SmicGene23221	microtubule-based process [GO:0007017]	integral component of membrane [GO:0016021]; microtubule [GO:0005874]	integral component of membrane [GO:0016021]; microtubule [GO:0005874]; GTP binding [GO:0005525]; GTPase activity [GO:0003924]; transmembrane transporter activity [GO:0022857]; microtubule-based process [GO:0007017]	GTPase activity [GO:0003924]; GTP binding [GO:0005525]; transmembrane transporter activity [GO:0022857]	0.00680083	0.0439153	0.349856	0.14481
Symbiont	A0A1Q9DIK9_SYMMI	Beta-glucosidase (EC 3.2.1.21)	6.21896	24583_ZOOX_DN259111_c0_g1_i1	A0A1Q9DIK9	unreviewed	bglX AK812_SmicGene22885	carbohydrate metabolic process [GO:0005975]	integral component of membrane [GO:0016021]	integral component of membrane [GO:0016021]; beta-glucosidase activity [GO:0008422]; scopolin beta-glucosidase activity [GO:0102483]; carbohydrate metabolic process [GO:0005975]	beta-glucosidase activity [GO:0008422]; scopolin beta-glucosidase activity [GO:0102483]	0.00636251	0.0421762	0.351678	0.168758
Symbiont	A0A1Q9E9V8_SYMMI	Mycosubtilin synthase subunit A	7.0237	5601_ZOOX_DN12650_c1_g2_i2	A0A1Q9E9V8	unreviewed	mycA AK812_SmicGene12736	transmembrane transport [GO:0055085]	integral component of membrane [GO:0016021]	integral component of membrane [GO:0016021]; pyridoxal phosphate binding [GO:0030170]; transaminase activity [GO:0008483]; transmembrane transport [GO:0055085]	pyridoxal phosphate binding [GO:0030170]; transaminase activity [GO:0008483]	0.00749925	0.046616	0.353849	0.205004
Symbiont	A0A1Q9E887_SYMMI	FHA domain-containing protein	6.8028	63019_ZOOX_DN95586_c0_g1_i1	A0A1Q9E887	unreviewed	AK812_SmicGene13411		integral component of membrane [GO:0016021]	integral component of membrane [GO:0016021]		0.00644775	0.0425123	0.354356	0.193018
Symbiont	A0A1Q9CHC1_SYMMI	Putative L-lactate permease	5.96164	60266_ZOOX_DN852_c0_g1_i2	A0A1Q9CHC1	unreviewed	AK812_SmicGene37117		integral component of plasma membrane [GO:0005887]	integral component of plasma membrane [GO:0005887]; lactate transmembrane transporter activity [GO:0015129]	lactate transmembrane transporter activity [GO:0015129]	0.00464414	0.0346248	0.357054	0.159753
Symbiont	A0A1Q9EUM0_SYMMI	Hsp70 nucleotide exchange factor FES1	5.36244	51948_ZOOX_DN5807_c2_g1_i3	A0A1Q9EUM0	unreviewed	FES1 AK812_SmicGene5108					0.00732326	0.0459395	0.357516	0.14891
Symbiont	A0A1Q9C1P6_SYMMI	Tagatose-6-phosphate kinase	5.44049	23181_ZOOX_DN24779_c0_g1_i3	A0A1Q9C1P6	unreviewed	lacC AK812_SmicGene43168		integral component of membrane [GO:0016021]	integral component of membrane [GO:0016021]; kinase activity [GO:0016301]	kinase activity [GO:0016301]	0.0045672	0.0342874	0.372403	0.145188
Symbiont	A0A1Q9EBX2_SYMMI	Serine/threonine-protein phosphatase 6 regulatory ankyrin repeat subunit C	6.05894	45607_ZOOX_DN50112_c0_g1_i1	A0A1Q9EBX2	unreviewed	Ankrd52 AK812_SmicGene11974		integral component of membrane [GO:0016021]	integral component of membrane [GO:0016021]; calcium ion binding [GO:0005509]	calcium ion binding [GO:0005509]	0.00315885	0.0268935	0.373504	0.162985
Symbiont	A0A1Q9ES99_SYMMI	DnaJ-like subfamily B member 9	4.58775	32128_ZOOX_DN33124_c0_g1_i2	A0A1Q9ES99	unreviewed	Dnajb9 AK812_SmicGene6018					0.00570875	0.0392807	0.38249	0.158901
Symbiont	A0A1Q9CXG1_SYMMI	Esterase	5.97996	30149_ZOOX_DN31124_c1_g2_i2	A0A1Q9CXG1	unreviewed	est AK812_SmicGene31145		integral component of membrane [GO:0016021]	integral component of membrane [GO:0016021]; hydrolase activity [GO:0016787]	hydrolase activity [GO:0016787]	0.00449715	0.0339409	0.382779	0.159964
Symbiont	A0A1Q9DSD4_SYMMI	Mitochondrial substrate carrier family protein N	5.20116	18817_ZOOX_DN21194_c0_g1_i3	A0A1Q9DSD4	unreviewed	mcfN AK812_SmicGene19494		integral component of membrane [GO:0016021]	integral component of membrane [GO:0016021]		0.00327659	0.0274949	0.383033	0.144763
Symbiont	A0A1Q9E521_SYMMI	Cold shock-like protein CspLB	6.08297	56107_ZOOX_DN70661_c0_g1_i3	A0A1Q9E521	unreviewed	cspLB AK812_SmicGene14625			nucleic acid binding [GO:0003676]	nucleic acid binding [GO:0003676]	0.00578384	0.039676	0.386038	0.164293
Symbiont	A0A1Q9DAX0_SYMMI	Ribosomal RNA large subunit methyltransferase J	5.84672	47916_ZOOX_DN522799_c0_g1_i1	A0A1Q9DAX0	unreviewed	rlmJ AK812_SmicGene25833	rRNA base methylation [GO:0070475]	integral component of membrane [GO:0016021]	integral component of membrane [GO:0016021]; rRNA methyltransferase activity [GO:0008649]; rRNA base methylation [GO:0070475]	rRNA methyltransferase activity [GO:0008649]	0.00553923	0.0385305	0.390295	0.15817
Symbiont	A0A1Q9DQJ7_SYMMI	High mobility group protein B3	7.15904	41782_ZOOX_DN4532_c0_g4_i1	A0A1Q9DQJ7	unreviewed	HMGB3 AK812_SmicGene20229		nucleus [GO:0005634]	nucleus [GO:0005634]; DNA binding [GO:0003677]	DNA binding [GO:0003677]	0.00721824	0.0456599	0.390752	0.213116
Symbiont	A0A1Q9EUD3_SYMMI	RWD domain-containing protein	4.64957	13815_ZOOX_DN17660_c0_g2_i1	A0A1Q9EUD3	unreviewed	AK812_SmicGene5228			NAD+ ADP-ribosyltransferase activity [GO:0003950]	NAD+ ADP-ribosyltransferase activity [GO:0003950]	0.00777281	0.0476185	0.392207	0.163646
Symbiont	A0A1Q9C9Y2_SYMMI	Putative sodium/metabolite cotransporter BASS2, chloroplastic	6.2748	60713_ZOOX_DN86943_c0_g1_i2	A0A1Q9C9Y2	unreviewed	BASS2 AK812_SmicGene39955		integral component of membrane [GO:0016021]	integral component of membrane [GO:0016021]; calcium ion binding [GO:0005509]; calcium-dependent phospholipid binding [GO:0005544]	calcium-dependent phospholipid binding [GO:0005544]; calcium ion binding [GO:0005509]	0.00407407	0.0318408	0.392707	0.170419
Symbiont	A0A1Q9DLM8_SYMMI	Transporter	5.72631	26142_ZOOX_DN272492_c0_g1_i1	A0A1Q9DLM8	unreviewed	Usp5 AK812_SmicGene21757	protein deubiquitination [GO:0016579]; ubiquitin-dependent protein catabolic process [GO:0006511]	integral component of membrane [GO:0016021]; mitochondrion [GO:0005739]	integral component of membrane [GO:0016021]; mitochondrion [GO:0005739]; symporter activity [GO:0015293]; thiol-dependent ubiquitinyl hydrolase activity [GO:0036459]; zinc ion binding [GO:0008270]; protein deubiquitination [GO:0016579]; ubiquitin-dependent protein catabolic process [GO:0006511]	symporter activity [GO:0015293]; thiol-dependent ubiquitinyl hydrolase activity [GO:0036459]; zinc ion binding [GO:0008270]	0.00725881	0.0457841	0.394979	0.153472
Symbiont	A0A1Q9E4R2_SYMMI	Choline transporter-like protein 4	5.56983	2671_ZOOX_DN111743_c0_g1_i3	A0A1Q9E4R2	unreviewed	slc44a4 AK812_SmicGene14745	methylation [GO:0032259]	integral component of membrane [GO:0016021]	integral component of membrane [GO:0016021]; methyltransferase activity [GO:0008168]; RNA binding [GO:0003723]; methylation [GO:0032259]	methyltransferase activity [GO:0008168]; RNA binding [GO:0003723]	0.00777398	0.0476185	0.395493	0.151312
Symbiont	A0A1Q9C1D0_SYMMI	Putative surface protein bspA-like	6.19352	6113_ZOOX_DN12898_c3_g1_i3	A0A1Q9C1D0	unreviewed	BSPAL1 AK812_SmicGene43305		integral component of membrane [GO:0016021]	integral component of membrane [GO:0016021]		0.0053147	0.0376615	0.395795	0.167572
Symbiont	A0A1Q9DL50_SYMMI	LINE-1 reverse transcriptase-like	5.41828	3182_ZOOX_DN114289_c0_g1_i1	A0A1Q9DL50	unreviewed	AK812_SmicGene21953			RNA-directed DNA polymerase activity [GO:0003964]	RNA-directed DNA polymerase activity [GO:0003964]	0.00340452	0.0282329	0.396048	0.148221
Symbiont	A0A1Q9DP26_SYMMI	Blue-light photoreceptor	5.38209	34394_ZOOX_DN355073_c0_g1_i1	A0A1Q9DP26	unreviewed	pfyP AK812_SmicGene20808	protein ubiquitination [GO:0016567]	integral component of membrane [GO:0016021]	integral component of membrane [GO:0016021]; protein ubiquitination [GO:0016567]		0.00196957	0.0199144	0.398477	0.144212
Symbiont	A0A1Q9EYX1_SYMMI	GDP-mannose 4,6-dehydratase (EC 4.2.1.47)	5.7734	7103_ZOOX_DN13430_c0_g1_i4	A0A1Q9EYX1	unreviewed	gmd AK812_SmicGene3452	GDP-mannose metabolic process [GO:0019673]		GDP-mannose 4,6-dehydratase activity [GO:0008446]; GDP-mannose metabolic process [GO:0019673]	GDP-mannose 4,6-dehydratase activity [GO:0008446]	0.00447958	0.0338498	0.399875	0.155032
Symbiont	A0A1Q9C1M6_SYMMI	Xylose isomerase (EC 5.3.1.5) (Fragment)	5.02351	53109_ZOOX_DN61440_c0_g1_i3	A0A1Q9C1M6	unreviewed	xylA AK812_SmicGene43182	D-xylose metabolic process [GO:0042732]		ATP binding [GO:0005524]; cGMP binding [GO:0030553]; metal ion binding [GO:0046872]; protein kinase activity [GO:0004672]; xylose isomerase activity [GO:0009045]; D-xylose metabolic process [GO:0042732]	ATP binding [GO:0005524]; cGMP binding [GO:0030553]; metal ion binding [GO:0046872]; protein kinase activity [GO:0004672]; xylose isomerase activity [GO:0009045]	0.00726985	0.0458068	0.403258	0.171601
Symbiont	A0A1Q9E0T0_SYMMI	BTB/POZ and TAZ domain-containing protein 4	6.67375	65475_ZOOX_DN1573_c1_g1_i3	A0A1Q9E0T0	unreviewed	BT4 AK812_SmicGene16259					0.00241679	0.0227373	0.403744	0.187439
Symbiont	A0A1Q9C9Y6_SYMMI	Tyrosyl-DNA phosphodiesterase 1	6.58183	44939_ZOOX_DN491238_c0_g1_i1	A0A1Q9C9Y6	unreviewed	TDP1 AK812_SmicGene39931	DNA repair [GO:0006281]	nucleus [GO:0005634]	nucleus [GO:0005634]; nuclease activity [GO:0004518]; phosphoric diester hydrolase activity [GO:0008081]; DNA repair [GO:0006281]	nuclease activity [GO:0004518]; phosphoric diester hydrolase activity [GO:0008081]	0.00284354	0.0251748	0.407287	0.182665
Symbiont	A0A1Q9D045_SYMMI	Assimilatory sulfite reductase (NADPH) (EC 1.8.1.2)	7.26329	71685_ZOOX_DN67_c0_g1_i3	A0A1Q9D045	unreviewed	cysI AK812_SmicGene30105	cysteine biosynthetic process [GO:0019344]; hydrogen sulfide biosynthetic process [GO:0070814]	sulfite reductase complex (NADPH) [GO:0009337]	sulfite reductase complex (NADPH) [GO:0009337]; 4 iron, 4 sulfur cluster binding [GO:0051539]; FMN binding [GO:0010181]; heme binding [GO:0020037]; metal ion binding [GO:0046872]; NADP binding [GO:0050661]; sulfite reductase (NADPH) activity [GO:0004783]; cysteine biosynthetic process [GO:0019344]; hydrogen sulfide biosynthetic process [GO:0070814]	4 iron, 4 sulfur cluster binding [GO:0051539]; FMN binding [GO:0010181]; heme binding [GO:0020037]; metal ion binding [GO:0046872]; NADP binding [GO:0050661]; sulfite reductase (NADPH) activity [GO:0004783]	0.00537424	0.0378823	0.40761	0.219624
Symbiont	A0A1Q9EJN2_SYMMI	Transmembrane protein 145	6.95059	36307_ZOOX_DN37675_c0_g1_i4	A0A1Q9EJN2	unreviewed	tmem145 AK812_SmicGene8960	G protein-coupled receptor signaling pathway [GO:0007186]; response to pheromone [GO:0019236]	integral component of membrane [GO:0016021]	integral component of membrane [GO:0016021]; G protein-coupled receptor signaling pathway [GO:0007186]; response to pheromone [GO:0019236]		0.00459014	0.0343758	0.407647	0.202055
Symbiont	A0A1Q9D8L6_SYMMI	DNA-directed RNA polymerase subunit 10-like protein	5.98905	56333_ZOOX_DN71466_c0_g1_i1	A0A1Q9D8L6	unreviewed	NRPB10L AK812_SmicGene26772	transcription, DNA-templated [GO:0006351]		DNA binding [GO:0003677]; DNA-directed 5'-3' RNA polymerase activity [GO:0003899]; zinc ion binding [GO:0008270]; transcription, DNA-templated [GO:0006351]	DNA binding [GO:0003677]; DNA-directed 5'-3' RNA polymerase activity [GO:0003899]; zinc ion binding [GO:0008270]	0.00264024	0.0240909	0.411796	0.16328
Symbiont	A0A1Q9C4S9_SYMMI	5-methylthioadenosine/S-adenosylhomocysteine deaminase	5.39778	5861_ZOOX_DN12755_c0_g1_i2	A0A1Q9C4S9	unreviewed	mtaD AK812_SmicGene41949			hydrolase activity, acting on carbon-nitrogen (but not peptide) bonds [GO:0016810]	hydrolase activity, acting on carbon-nitrogen (but not peptide) bonds [GO:0016810]	0.00142824	0.0161721	0.412366	0.14677
Symbiont	A0A1Q9CVC3_SYMMI	DNA topoisomerase (ATP-hydrolyzing) (EC 5.6.2.2)	5.16411	28160_ZOOX_DN29145_c0_g1_i1	A0A1Q9CVC3	unreviewed	top2 AK812_SmicGene31991	DNA topological change [GO:0006265]	integral component of membrane [GO:0016021]	integral component of membrane [GO:0016021]; ATP binding [GO:0005524]; DNA binding [GO:0003677]; DNA topoisomerase type II (double strand cut, ATP-hydrolyzing) activity [GO:0003918]; metal ion binding [GO:0046872]; DNA topological change [GO:0006265]	ATP binding [GO:0005524]; DNA binding [GO:0003677]; DNA topoisomerase type II (double strand cut, ATP-hydrolyzing) activity [GO:0003918]; metal ion binding [GO:0046872]	0.0082448	0.0492608	0.41605	0.151507
Symbiont	A0A1Q9E9A7_SYMMI	Myotrophin	5.64138	70953_ZOOX_DN44057_c0_g1_i1	A0A1Q9E9A7	unreviewed	mtpn AK812_SmicGene13011					0.00434459	0.0331691	0.417138	0.152057
Symbiont	A0A1Q9D6A1_SYMMI	Putative L-ascorbate peroxidase 3	6.45289	34153_ZOOX_DN35314_c0_g1_i2	A0A1Q9D6A1	unreviewed	APX3 AK812_SmicGene27664	response to oxidative stress [GO:0006979]		heme binding [GO:0020037]; metal ion binding [GO:0046872]; peroxidase activity [GO:0004601]; response to oxidative stress [GO:0006979]	heme binding [GO:0020037]; metal ion binding [GO:0046872]; peroxidase activity [GO:0004601]	0.00609326	0.0410395	0.41823	0.177017
Symbiont	A0A1Q9C647_SYMMI	Phosphatidylinositol 4-phosphate 5-kinase-like protein 1	5.79987	58114_ZOOX_DN77350_c0_g1_i1	A0A1Q9C647	unreviewed	Pip5kl1 AK812_SmicGene41437			ATP binding [GO:0005524]; phosphatidylinositol phosphate kinase activity [GO:0016307]	ATP binding [GO:0005524]; phosphatidylinositol phosphate kinase activity [GO:0016307]	0.00248961	0.0231628	0.419676	0.154636
Symbiont	A0A1Q9DKA2_SYMMI	Putative NADPH:quinone oxidoreductase 1	5.96149	39257_ZOOX_DN414520_c0_g1_i1	A0A1Q9DKA2	unreviewed	AK812_SmicGene22262			oxidoreductase activity [GO:0016491]	oxidoreductase activity [GO:0016491]	0.00236826	0.0224638	0.420086	0.161313
Symbiont	A0A1Q9DTQ9_SYMMI	Beta-ketoacyl-[acyl-carrier-protein] synthase III (EC 2.3.1.180)	5.62445	46910_ZOOX_DN514675_c0_g1_i1	A0A1Q9DTQ9	unreviewed	fabH AK812_SmicGene18975	fatty acid biosynthetic process [GO:0006633]		3-oxoacyl-[acyl-carrier-protein] synthase activity [GO:0004315]; beta-ketoacyl-acyl-carrier-protein synthase III activity [GO:0033818]; fatty acid biosynthetic process [GO:0006633]	3-oxoacyl-[acyl-carrier-protein] synthase activity [GO:0004315]; beta-ketoacyl-acyl-carrier-protein synthase III activity [GO:0033818]	0.00324815	0.0273912	0.420471	0.148967
Symbiont	A0A1Q9F784_SYMMI	Putative calcium-binding protein CML14	5.82765	9045_ZOOX_DN146559_c0_g1_i1	A0A1Q9F784	unreviewed	CML14 AK812_SmicGene209			calcium ion binding [GO:0005509]	calcium ion binding [GO:0005509]	0.00163024	0.017752	0.420728	0.156101
Symbiont	A0A1Q9CTJ2_SYMMI	Mitogen-activated protein kinase 13	5.51408	57005_ZOOX_DN73799_c0_g1_i9	A0A1Q9CTJ2	unreviewed	MPK13 AK812_SmicGene32681		integral component of membrane [GO:0016021]	integral component of membrane [GO:0016021]; ATP binding [GO:0005524]; protein kinase activity [GO:0004672]	ATP binding [GO:0005524]; protein kinase activity [GO:0004672]	0.00295936	0.0258165	0.42139	0.147968
Symbiont	A0A1Q9CV33_SYMMI	Beta-N-acetylhexosaminidase (EC 3.2.1.52)	7.67968	59390_ZOOX_DN81906_c0_g1_i1	A0A1Q9CV33	unreviewed	magoh AK812_SmicGene32117	carbohydrate metabolic process [GO:0005975]; RNA splicing [GO:0008380]	exon-exon junction complex [GO:0035145]	exon-exon junction complex [GO:0035145]; beta-N-acetylhexosaminidase activity [GO:0004563]; N-acetyl-beta-D-galactosaminidase activity [GO:0102148]; carbohydrate metabolic process [GO:0005975]; RNA splicing [GO:0008380]	beta-N-acetylhexosaminidase activity [GO:0004563]; N-acetyl-beta-D-galactosaminidase activity [GO:0102148]	0.00399473	0.0314738	0.423998	0.249699
Symbiont	A0A1Q9CTV8_SYMMI	Histone deacetylase complex subunit SAP18	4.97045	39672_ZOOX_DN42114_c0_g1_i1	A0A1Q9CTV8	unreviewed	AK812_SmicGene32534		integral component of membrane [GO:0016021]	integral component of membrane [GO:0016021]		0.00315673	0.0268904	0.425035	0.149468
Symbiont	A0A1Q9E8Z5_SYMMI	Chloride channel protein	4.43678	3015_ZOOX_DN113454_c0_g1_i1	A0A1Q9E8Z5	unreviewed	Clcn7 AK812_SmicGene13112		integral component of membrane [GO:0016021]	integral component of membrane [GO:0016021]; voltage-gated chloride channel activity [GO:0005247]	voltage-gated chloride channel activity [GO:0005247]	0.00558983	0.038809	0.426408	0.170497
Symbiont	A0A1Q9E6Y4_SYMMI	5-formyltetrahydrofolate cyclo-ligase-like protein	5.78724	33663_ZOOX_DN347921_c0_g1_i2	A0A1Q9E6Y4	unreviewed	AK812_SmicGene13884		integral component of membrane [GO:0016021]	integral component of membrane [GO:0016021]; ligase activity [GO:0016874]; transmembrane transporter activity [GO:0022857]	ligase activity [GO:0016874]; transmembrane transporter activity [GO:0022857]	0.00205422	0.0204836	0.42706	0.157184
Symbiont	A0A1Q9D188_SYMMI	U2 small nuclear ribonucleoprotein A	5.22561	600_ZOOX_DN102311_c0_g1_i1	A0A1Q9D188	unreviewed	SNRPA1 AK812_SmicGene29637		viral nucleocapsid [GO:0019013]	viral nucleocapsid [GO:0019013]; calcium ion binding [GO:0005509]	calcium ion binding [GO:0005509]	0.00433942	0.0331691	0.427277	0.162019
Symbiont	A0A1Q9C6N7_SYMMI	Ribonuclease P (EC 3.1.26.5)	5.87182	11568_ZOOX_DN16187_c0_g1_i2	A0A1Q9C6N7	unreviewed	PRKAA1 AK812_SmicGene41228	tRNA processing [GO:0008033]	integral component of membrane [GO:0016021]	integral component of membrane [GO:0016021]; ATP binding [GO:0005524]; ATPase activator activity [GO:0001671]; chaperone binding [GO:0051087]; protein kinase activity [GO:0004672]; ribonuclease P activity [GO:0004526]; tRNA processing [GO:0008033]	ATPase activator activity [GO:0001671]; ATP binding [GO:0005524]; chaperone binding [GO:0051087]; protein kinase activity [GO:0004672]; ribonuclease P activity [GO:0004526]	0.00239264	0.0226368	0.427766	0.158014
Symbiont	A0A1Q9F600_SYMMI	Serine/threonine protein phosphatase 2A regulatory subunit B''beta	6.13911	10289_ZOOX_DN154131_c0_g1_i1	A0A1Q9F600	unreviewed	B''BETA AK812_SmicGene716	microtubule-based process [GO:0007017]	dynein complex [GO:0030286]	dynein complex [GO:0030286]; calcium ion binding [GO:0005509]; microtubule-based process [GO:0007017]	calcium ion binding [GO:0005509]	0.00300428	0.0260732	0.429529	0.165858
Symbiont	A0A1Q9D7N5_SYMMI	2OG-FeII_Oxy_4 domain-containing protein	6.25588	13841_ZOOX_DN176793_c0_g1_i3	A0A1Q9D7N5	unreviewed	AK812_SmicGene27192					0.00258511	0.0238114	0.432191	0.16998
Symbiont	A0A1Q9EV90_SYMMI	Glutaredoxin-related protein 5, mitochondrial	5.86772	7365_ZOOX_DN135638_c0_g1_i1	A0A1Q9EV90	unreviewed	Glrx5 AK812_SmicGene4837			electron transfer activity [GO:0009055]; protein disulfide oxidoreductase activity [GO:0015035]	electron transfer activity [GO:0009055]; protein disulfide oxidoreductase activity [GO:0015035]	0.00243464	0.0228238	0.433065	0.167613
Symbiont	A0A1Q9CTE1_SYMMI	AP-1 complex subunit sigma-2	4.83424	16358_ZOOX_DN195164_c0_g1_i1	A0A1Q9CTE1	unreviewed	AAP19-2 AK812_SmicGene32758	protein transport [GO:0015031]		protein transport [GO:0015031]		0.00570158	0.0392605	0.433923	0.156227
Symbiont	A0A1Q9E019_SYMMI	Ribosomal large subunit pseudouridine synthase C	5.39635	5529_ZOOX_DN126123_c0_g1_i4	A0A1Q9E019	unreviewed	rluC AK812_SmicGene16544	pseudouridine synthesis [GO:0001522]	integral component of membrane [GO:0016021]	integral component of membrane [GO:0016021]; pseudouridine synthase activity [GO:0009982]; RNA binding [GO:0003723]; pseudouridine synthesis [GO:0001522]	pseudouridine synthase activity [GO:0009982]; RNA binding [GO:0003723]	0.0016841	0.0180301	0.434328	0.145819
Symbiont	A0A1Q9DLL0_SYMMI	Peptide-methionine (S)-S-oxide reductase (EC 1.8.4.11)	5.8326	33496_ZOOX_DN346582_c0_g1_i1	A0A1Q9DLL0	unreviewed	msrA AK812_SmicGene21735	cellular amino acid catabolic process [GO:0009063]		peptide-methionine (S)-S-oxide reductase activity [GO:0008113]; cellular amino acid catabolic process [GO:0009063]	peptide-methionine (S)-S-oxide reductase activity [GO:0008113]	0.0019588	0.0198765	0.435237	0.155629
Symbiont	A0A1Q9F2G2_SYMMI	U1 small nuclear ribonucleoprotein A	5.0093	25930_ZOOX_DN27125_c0_g1_i1	A0A1Q9F2G2	unreviewed	SNRPA AK812_SmicGene2078		viral nucleocapsid [GO:0019013]	viral nucleocapsid [GO:0019013]; RNA binding [GO:0003723]	RNA binding [GO:0003723]	0.00224261	0.0216508	0.435647	0.155081
Symbiont	A0A1Q9EGS7_SYMMI	Dynein regulatory complex protein 1	4.79393	43976_ZOOX_DN4816_c0_g1_i4	A0A1Q9EGS7	unreviewed	DRC1 AK812_SmicGene10091	axonemal dynein complex assembly [GO:0070286]; translation [GO:0006412]	axonemal dynein complex [GO:0005858]; chloroplast [GO:0009507]; ribosome [GO:0005840]	axonemal dynein complex [GO:0005858]; chloroplast [GO:0009507]; ribosome [GO:0005840]; N-acetyltransferase activity [GO:0008080]; structural constituent of ribosome [GO:0003735]; axonemal dynein complex assembly [GO:0070286]; translation [GO:0006412]	N-acetyltransferase activity [GO:0008080]; structural constituent of ribosome [GO:0003735]	0.00312103	0.0266707	0.437542	0.149372
Symbiont	A0A1Q9DVJ8_SYMMI	U-box domain-containing protein 3	4.69124	36899_ZOOX_DN385366_c0_g1_i1	A0A1Q9DVJ8	unreviewed	PUB3 AK812_SmicGene18267					0.00607231	0.0409451	0.437821	0.16765
Symbiont	A0A1Q9E397_SYMMI	Ribonucleoside-diphosphate reductase (EC 1.17.4.1)	5.73947	50824_ZOOX_DN5556_c0_g1_i3	A0A1Q9E397	unreviewed	RNR1 AK812_SmicGene15316	cell redox homeostasis [GO:0045454]; DNA replication [GO:0006260]	integral component of membrane [GO:0016021]	integral component of membrane [GO:0016021]; ATP binding [GO:0005524]; GTP binding [GO:0005525]; GTPase activity [GO:0003924]; ribonucleoside-diphosphate reductase activity, thioredoxin disulfide as acceptor [GO:0004748]; cell redox homeostasis [GO:0045454]; DNA replication [GO:0006260]	ATP binding [GO:0005524]; GTPase activity [GO:0003924]; GTP binding [GO:0005525]; ribonucleoside-diphosphate reductase activity, thioredoxin disulfide as acceptor [GO:0004748]	0.00478175	0.035184	0.439238	0.161358
Symbiont	A0A1Q9DA47_SYMMI	SRSF protein kinase 1	5.89916	26807_ZOOX_DN277821_c0_g2_i1	A0A1Q9DA47	unreviewed	SRPK1 AK812_SmicGene26181	proteolysis [GO:0006508]	extracellular region [GO:0005576]	extracellular region [GO:0005576]; ATP binding [GO:0005524]; protein kinase activity [GO:0004672]; proteolysis [GO:0006508]	ATP binding [GO:0005524]; protein kinase activity [GO:0004672]	0.00465033	0.0346422	0.440666	0.159286
Symbiont	A0A1Q9F0P8_SYMMI	WWE domain-containing protein	6.22291	21144_ZOOX_DN2302_c0_g2_i2	A0A1Q9F0P8	unreviewed	AK812_SmicGene2781					0.00222524	0.0215049	0.441812	0.167967
Symbiont	A0A1Q9CVR2_SYMMI	Putative NADH dehydrogenase	6.40322	43144_ZOOX_DN474166_c0_g1_i3	A0A1Q9CVR2	unreviewed	AK812_SmicGene31801		integral component of membrane [GO:0016021]	integral component of membrane [GO:0016021]; oxidoreductase activity [GO:0016491]	oxidoreductase activity [GO:0016491]	0.00727274	0.0458093	0.44483	0.178052
Symbiont	A0A1Q9D232_SYMMI	Putative kinetochore protein NUF2	4.79446	27640_ZOOX_DN28637_c0_g1_i1	A0A1Q9D232	unreviewed	NUF2 AK812_SmicGene29325	cell cycle [GO:0007049]; cell division [GO:0051301]	Ndc80 complex [GO:0031262]	Ndc80 complex [GO:0031262]; cell cycle [GO:0007049]; cell division [GO:0051301]		0.00119083	0.0143534	0.445109	0.152823
Symbiont	A0A1Q9EV96_SYMMI	E3 ubiquitin-protein ligase HACE1	6.13963	34223_ZOOX_DN35362_c0_g1_i3	A0A1Q9EV96	unreviewed	HACE1 AK812_SmicGene4820	lipid biosynthetic process [GO:0008610]; transmembrane transport [GO:0055085]	integral component of membrane [GO:0016021]	integral component of membrane [GO:0016021]; iron ion binding [GO:0005506]; oxidoreductase activity [GO:0016491]; lipid biosynthetic process [GO:0008610]; transmembrane transport [GO:0055085]	iron ion binding [GO:0005506]; oxidoreductase activity [GO:0016491]	0.00390042	0.0309553	0.44538	0.166538
Symbiont	A0A1Q9EC20_SYMMI	Uncharacterized protein YbeQ	6.99594	8568_ZOOX_DN143264_c0_g1_i1	A0A1Q9EC20	unreviewed	ybeQ AK812_SmicGene11902		integral component of membrane [GO:0016021]	integral component of membrane [GO:0016021]; calcium ion binding [GO:0005509]; cytokine receptor activity [GO:0004896]; UDP-glycosyltransferase activity [GO:0008194]	calcium ion binding [GO:0005509]; cytokine receptor activity [GO:0004896]; UDP-glycosyltransferase activity [GO:0008194]	0.00837485	0.0497961	0.44601	0.203656
Symbiont	A0A1Q9D8H9_SYMMI	Putative O-acetyltransferase CAS1	4.67798	5965_ZOOX_DN128264_c0_g1_i5	A0A1Q9D8H9	unreviewed	CAS1 AK812_SmicGene26779		integral component of membrane [GO:0016021]	integral component of membrane [GO:0016021]; transferase activity [GO:0016740]	transferase activity [GO:0016740]	0.00674861	0.0437157	0.447816	0.180525
Symbiont	A0A1Q9CFE9_SYMMI	Vesicular acetylcholine transporter	6.77997	34804_ZOOX_DN36016_c1_g1_i14	A0A1Q9CFE9	unreviewed	AK812_SmicGene37828	protein N-linked glycosylation [GO:0006487]	integral component of membrane [GO:0016021]	integral component of membrane [GO:0016021]; beta-1,4-mannosylglycoprotein 4-beta-N-acetylglucosaminyltransferase activity [GO:0003830]; transmembrane transporter activity [GO:0022857]; protein N-linked glycosylation [GO:0006487]	beta-1,4-mannosylglycoprotein 4-beta-N-acetylglucosaminyltransferase activity [GO:0003830]; transmembrane transporter activity [GO:0022857]	0.00289368	0.0254849	0.44865	0.192129
Symbiont	A0A1Q9F1A3_SYMMI	Tankyrase-2	5.14169	39614_ZOOX_DN42028_c0_g1_i20	A0A1Q9F1A3	unreviewed	TNKS2 AK812_SmicGene2557		integral component of membrane [GO:0016021]	integral component of membrane [GO:0016021]; NAD+ ADP-ribosyltransferase activity [GO:0003950]; zinc ion binding [GO:0008270]	NAD+ ADP-ribosyltransferase activity [GO:0003950]; zinc ion binding [GO:0008270]	0.00103911	0.0132033	0.450495	0.147646
Symbiont	A0A1Q9EVJ7_SYMMI	Betaine aldehyde dehydrogenase	5.00834	31192_ZOOX_DN320515_c0_g2_i1	A0A1Q9EVJ7	unreviewed	gbsA AK812_SmicGene4708			oxidoreductase activity, acting on the aldehyde or oxo group of donors, NAD or NADP as acceptor [GO:0016620]	oxidoreductase activity, acting on the aldehyde or oxo group of donors, NAD or NADP as acceptor [GO:0016620]	0.00622042	0.0415625	0.452061	0.164466
Symbiont	A0A1Q9EX24_SYMMI	RNA-binding protein rnp24	6.14239	56733_ZOOX_DN72984_c0_g1_i1	A0A1Q9EX24	unreviewed	rnp24 AK812_SmicGene4190			RNA binding [GO:0003723]	RNA binding [GO:0003723]	0.00661314	0.0431865	0.452663	0.166542
Symbiont	A0A1Q9CZG4_SYMMI	Glutathionyl-hydroquinone reductase YqjG	4.65302	30860_ZOOX_DN317907_c0_g1_i1	A0A1Q9CZG4	unreviewed	yqjG AK812_SmicGene30363			glutathione transferase activity [GO:0004364]	glutathione transferase activity [GO:0004364]	0.00179666	0.0187886	0.45423	0.154291
Symbiont	A0A1Q9DND3_SYMMI	Pumilio-like 5	6.45255	11269_ZOOX_DN160128_c0_g1_i2	A0A1Q9DND3	unreviewed	APUM5 AK812_SmicGene21057			GTP binding [GO:0005525]; GTPase activity [GO:0003924]; RNA binding [GO:0003723]	GTPase activity [GO:0003924]; GTP binding [GO:0005525]; RNA binding [GO:0003723]	0.00428882	0.0329476	0.455228	0.176749
Symbiont	A0A1Q9DS25_SYMMI	Chorismate mutase (EC 5.4.99.5)	5.42264	19578_ZOOX_DN218316_c0_g1_i1	A0A1Q9DS25	unreviewed	ARO7 AK812_SmicGene19627	aromatic amino acid family biosynthetic process [GO:0009073]; chorismate metabolic process [GO:0046417]		chorismate mutase activity [GO:0004106]; aromatic amino acid family biosynthetic process [GO:0009073]; chorismate metabolic process [GO:0046417]	chorismate mutase activity [GO:0004106]	0.00361383	0.0293881	0.456238	0.176378
Symbiont	A0A1Q9CFL0_SYMMI	tRNA-uridine aminocarboxypropyltransferase (EC 2.5.1.25)	7.37549	61036_ZOOX_DN88109_c0_g1_i1	A0A1Q9CFL0	unreviewed	ME1 AK812_SmicGene37790	protein folding [GO:0006457]; tRNA processing [GO:0008033]	integral component of membrane [GO:0016021]; prefoldin complex [GO:0016272]	integral component of membrane [GO:0016021]; prefoldin complex [GO:0016272]; malate dehydrogenase (decarboxylating) (NAD+) activity [GO:0004471]; NAD binding [GO:0051287]; sulfotransferase activity [GO:0008146]; tRNA-uridine aminocarboxypropyltransferase activity [GO:0016432]; unfolded protein binding [GO:0051082]; protein folding [GO:0006457]; tRNA processing [GO:0008033]	malate dehydrogenase (decarboxylating) (NAD+) activity [GO:0004471]; NAD binding [GO:0051287]; sulfotransferase activity [GO:0008146]; tRNA-uridine aminocarboxypropyltransferase activity [GO:0016432]; unfolded protein binding [GO:0051082]	0.00619658	0.0414782	0.456878	0.22684
Symbiont	A0A1Q9D9V6_SYMMI	Ins(1,3,4,5,6)P5 2-kinase (EC 2.7.1.158)	5.38208	26864_ZOOX_DN278438_c0_g1_i2	A0A1Q9D9V6	unreviewed	Icl1f AK812_SmicGene26315			ATP binding [GO:0005524]; calcium ion binding [GO:0005509]; inositol pentakisphosphate 2-kinase activity [GO:0035299]	ATP binding [GO:0005524]; calcium ion binding [GO:0005509]; inositol pentakisphosphate 2-kinase activity [GO:0035299]	0.000346418	0.00672021	0.45716	0.146362
Symbiont	A0A1Q9DJS1_SYMMI	Sulfatase-modifying factor 2	5.77977	40942_ZOOX_DN43979_c0_g1_i1	A0A1Q9DJS1	unreviewed	SUMF2 AK812_SmicGene22451		integral component of membrane [GO:0016021]	integral component of membrane [GO:0016021]; calcium ion binding [GO:0005509]	calcium ion binding [GO:0005509]	0.00703302	0.0448966	0.457326	0.164424
Symbiont	A0A1Q9DWI1_SYMMI	1,5-anhydro-D-fructose reductase	5.8006	44955_ZOOX_DN49134_c0_g1_i1	A0A1Q9DWI1	unreviewed	afr AK812_SmicGene17947			oxidoreductase activity [GO:0016491]	oxidoreductase activity [GO:0016491]	0.00208618	0.0206915	0.458067	0.155908
Symbiont	A0A1Q9CZX3_SYMMI	Riboflavin biosynthesis protein RibBA	6.09891	44177_ZOOX_DN48550_c1_g1_i2	A0A1Q9CZX3	unreviewed	ribBA AK812_SmicGene30195	riboflavin biosynthetic process [GO:0009231]		5-amino-6-(5-phosphoribosylamino)uracil reductase activity [GO:0008703]; GTP binding [GO:0005525]; GTP cyclohydrolase II activity [GO:0003935]; zinc ion binding [GO:0008270]; riboflavin biosynthetic process [GO:0009231]	5-amino-6-(5-phosphoribosylamino)uracil reductase activity [GO:0008703]; GTP binding [GO:0005525]; GTP cyclohydrolase II activity [GO:0003935]; zinc ion binding [GO:0008270]	0.001201	0.0144214	0.459062	0.16467
Symbiont	A0A1Q9DHS8_SYMMI	13 kDa deflagellation-inducible protein	7.39682	2242_ZOOX_DN10956_c0_g3_i1	A0A1Q9DHS8	unreviewed	DIP13 AK812_SmicGene23208	lipid metabolic process [GO:0006629]	integral component of membrane [GO:0016021]; motile cilium [GO:0031514]	integral component of membrane [GO:0016021]; motile cilium [GO:0031514]; phosphoprotein phosphatase activity [GO:0004721]; phosphoric diester hydrolase activity [GO:0008081]; lipid metabolic process [GO:0006629]	phosphoprotein phosphatase activity [GO:0004721]; phosphoric diester hydrolase activity [GO:0008081]	0.00435036	0.0331994	0.459243	0.229514
Symbiont	A0A1Q9CK01_SYMMI	CSP domain-containing protein	5.19072	42910_ZOOX_DN47046_c0_g1_i1	A0A1Q9CK01	unreviewed	AK812_SmicGene35990			nucleic acid binding [GO:0003676]	nucleic acid binding [GO:0003676]	0.00097345	0.0126118	0.460553	0.147743
Symbiont	A0A1Q9DRD0_SYMMI	E3 ubiquitin-protein ligase RNF12-B	6.08542	12192_ZOOX_DN16603_c0_g1_i1	A0A1Q9DRD0	unreviewed	rnf12-b AK812_SmicGene19900					0.00305104	0.0263425	0.460586	0.165698
Symbiont	A0A1Q9D7C7_SYMMI	6-pyruvoyltetrahydropterin synthase (EC 4.2.3.12)	5.43163	19271_ZOOX_DN21564_c0_g6_i1	A0A1Q9D7C7	unreviewed	folE AK812_SmicGene27197	tetrahydrobiopterin biosynthetic process [GO:0006729]; tetrahydrofolate biosynthetic process [GO:0046654]	integral component of membrane [GO:0016021]	integral component of membrane [GO:0016021]; 6-pyruvoyltetrahydropterin synthase activity [GO:0003874]; GTP cyclohydrolase I activity [GO:0003934]; metal ion binding [GO:0046872]; tetrahydrobiopterin biosynthetic process [GO:0006729]; tetrahydrofolate biosynthetic process [GO:0046654]	6-pyruvoyltetrahydropterin synthase activity [GO:0003874]; GTP cyclohydrolase I activity [GO:0003934]; metal ion binding [GO:0046872]	0.000815558	0.0112317	0.460683	0.148527
Symbiont	A0A1Q9ERR1_SYMMI	BTB domain-containing protein	6.97458	18355_ZOOX_DN20_c0_g1_i1	A0A1Q9ERR1	unreviewed	AK812_SmicGene6208			ATPase activator activity [GO:0001671]; chaperone binding [GO:0051087]; nucleotide binding [GO:0000166]	ATPase activator activity [GO:0001671]; chaperone binding [GO:0051087]; nucleotide binding [GO:0000166]	0.00158516	0.0173785	0.465375	0.202433
Symbiont	A0A1Q9C7M6_SYMMI	Succinate dehydrogenase [ubiquinone] iron-sulfur subunit, mitochondrial (EC 1.3.5.1) (Fragment)	4.9933	34692_ZOOX_DN35876_c0_g1_i121	A0A1Q9C7M6	unreviewed	SDH2-2 AK812_SmicGene40822	tricarboxylic acid cycle [GO:0006099]	mitochondrial inner membrane [GO:0005743]	mitochondrial inner membrane [GO:0005743]; 2 iron, 2 sulfur cluster binding [GO:0051537]; 3 iron, 4 sulfur cluster binding [GO:0051538]; 4 iron, 4 sulfur cluster binding [GO:0051539]; calcium ion binding [GO:0005509]; electron transfer activity [GO:0009055]; succinate dehydrogenase (ubiquinone) activity [GO:0008177]; transcription corepressor activity [GO:0003714]; tricarboxylic acid cycle [GO:00…	2 iron, 2 sulfur cluster binding [GO:0051537]; 3 iron, 4 sulfur cluster binding [GO:0051538]; 4 iron, 4 sulfur cluster binding [GO:0051539]; calcium ion binding [GO:0005509]; electron transfer activity [GO:0009055]; succinate dehydrogenase (ubiquinone) activity [GO:0008177]; transcription corepressor activity [GO:0003714]	0.00221846	0.0214522	0.465787	0.159281
Symbiont	A0A1Q9F5J0_SYMMI	Protein MEI2-like 1	4.66611	30122_ZOOX_DN310967_c0_g1_i1	A0A1Q9F5J0	unreviewed	ML1 AK812_SmicGene937		integral component of membrane [GO:0016021]	integral component of membrane [GO:0016021]; RNA binding [GO:0003723]	RNA binding [GO:0003723]	0.00323955	0.0273469	0.465884	0.152426
Symbiont	A0A1Q9EVM9_SYMMI	RNA_ligase domain-containing protein	5.88512	30623_ZOOX_DN3155_c0_g1_i12	A0A1Q9EVM9	unreviewed	AK812_SmicGene4653					0.00451361	0.0340373	0.465934	0.161993
Symbiont	A0A1Q9DN99_SYMMI	Elongation factor 3B	6.44239	27113_ZOOX_DN28159_c0_g1_i2	A0A1Q9DN99	unreviewed	HEF3 AK812_SmicGene21088			ATP binding [GO:0005524]; ATPase activity [GO:0016887]; protein tyrosine phosphatase activity [GO:0004725]; protein tyrosine/serine/threonine phosphatase activity [GO:0008138]; translation elongation factor activity [GO:0003746]	ATPase activity [GO:0016887]; ATP binding [GO:0005524]; protein tyrosine/serine/threonine phosphatase activity [GO:0008138]; protein tyrosine phosphatase activity [GO:0004725]; translation elongation factor activity [GO:0003746]	0.00124941	0.0147942	0.467063	0.17757
Symbiont	A0A1Q9EUC6_SYMMI	ATP synthase subunit a, chloroplastic	6.53092	48626_ZOOX_DN5340_c0_g1_i1	A0A1Q9EUC6	unreviewed	atpI AK812_SmicGene5145	ATP synthesis coupled proton transport [GO:0015986]	integral component of membrane [GO:0016021]; proton-transporting ATP synthase complex, coupling factor F(o) [GO:0045263]	integral component of membrane [GO:0016021]; proton-transporting ATP synthase complex, coupling factor F(o) [GO:0045263]; intramolecular lyase activity [GO:0016872]; proton transmembrane transporter activity [GO:0015078]; ATP synthesis coupled proton transport [GO:0015986]	intramolecular lyase activity [GO:0016872]; proton transmembrane transporter activity [GO:0015078]	0.00291674	0.0256152	0.468413	0.180162
Symbiont	A0A1Q9CDT0_SYMMI	Apocytochrome f	5.11084	28645_ZOOX_DN296454_c0_g2_i2	A0A1Q9CDT0	unreviewed	petA AK812_SmicGene38438	photosynthesis [GO:0015979]	integral component of thylakoid membrane [GO:0031361]	integral component of thylakoid membrane [GO:0031361]; electron transfer activity [GO:0009055]; heme binding [GO:0020037]; iron ion binding [GO:0005506]; nucleic acid binding [GO:0003676]; photosynthesis [GO:0015979]	electron transfer activity [GO:0009055]; heme binding [GO:0020037]; iron ion binding [GO:0005506]; nucleic acid binding [GO:0003676]	0.00449456	0.0339352	0.470321	0.166847
Symbiont	A0A1Q9DBL1_SYMMI	2'-phosphotransferase (EC 2.7.1.160)	5.64514	19151_ZOOX_DN21446_c0_g1_i4	A0A1Q9DBL1	unreviewed	AK812_SmicGene25654			NAD+ ADP-ribosyltransferase activity [GO:0003950]; tRNA 2'-phosphotransferase activity [GO:0000215]	NAD+ ADP-ribosyltransferase activity [GO:0003950]; tRNA 2'-phosphotransferase activity [GO:0000215]	0.000903781	0.0119613	0.472264	0.153903
Symbiont	A0A1Q9CQA2_SYMMI	Developmentally-regulated GTP-binding protein 1	5.98055	29560_ZOOX_DN30488_c0_g1_i1	A0A1Q9CQA2	unreviewed	DRG1 AK812_SmicGene33962		nucleus [GO:0005634]	nucleus [GO:0005634]; GTP binding [GO:0005525]	GTP binding [GO:0005525]	0.00779168	0.0476813	0.472306	0.173733
Symbiont	A0A1Q9C8R0_SYMMI	Protein FAM188B	5.00669	70827_ZOOX_DN43615_c0_g1_i1	A0A1Q9C8R0	unreviewed	Fam188b AK812_SmicGene40439		mitochondrion [GO:0005739]	mitochondrion [GO:0005739]; Lys48-specific deubiquitinase activity [GO:1990380]; nucleic acid binding [GO:0003676]; thiol-dependent ubiquitin-specific protease activity [GO:0004843]	Lys48-specific deubiquitinase activity [GO:1990380]; nucleic acid binding [GO:0003676]; thiol-dependent ubiquitin-specific protease activity [GO:0004843]	0.00232667	0.0222284	0.473749	0.165571
Symbiont	A0A1Q9ECC4_SYMMI	Crt-like 1	5.74557	62162_ZOOX_DN92292_c0_g1_i2	A0A1Q9ECC4	unreviewed	crtp1 AK812_SmicGene11802		integral component of membrane [GO:0016021]	integral component of membrane [GO:0016021]		0.000705773	0.0103439	0.474072	0.157622
Symbiont	A0A1Q9D3Y0_SYMMI	Glycine cleavage system H protein	5.93129	70213_ZOOX_DN39336_c0_g1_i1	A0A1Q9D3Y0	unreviewed	GDCSH AK812_SmicGene28593	glycine decarboxylation via glycine cleavage system [GO:0019464]	glycine cleavage complex [GO:0005960]; mitochondrion [GO:0005739]	glycine cleavage complex [GO:0005960]; mitochondrion [GO:0005739]; glycine decarboxylation via glycine cleavage system [GO:0019464]		0.00457689	0.0343183	0.475335	0.167927
Symbiont	A0A1Q9BZV3_SYMMI	DNA polymerase beta	4.8446	54276_ZOOX_DN648_c1_g1_i10	A0A1Q9BZV3	unreviewed	DPOL AK812_SmicGene43895	transcription, DNA-templated [GO:0006351]		transcription, DNA-templated [GO:0006351]		0.000606012	0.00943662	0.479871	0.150619
Symbiont	A0A1Q9DET7_SYMMI	Peroxisomal membrane protein 2	5.21725	30727_ZOOX_DN316478_c0_g3_i1	A0A1Q9DET7	unreviewed	Pxmp2 AK812_SmicGene24401		integral component of membrane [GO:0016021]	integral component of membrane [GO:0016021]		0.0034034	0.0282329	0.479922	0.163419
Symbiont	A0A1Q9CI96_SYMMI	Casein kinase I isoform alpha	6.03005	10820_ZOOX_DN157645_c0_g2_i1	A0A1Q9CI96	unreviewed	csnk1a1 AK812_SmicGene36683			ATP binding [GO:0005524]; protein kinase activity [GO:0004672]	ATP binding [GO:0005524]; protein kinase activity [GO:0004672]	0.00163844	0.0177638	0.481803	0.163311
Symbiont	A0A1Q9DMN3_SYMMI	Magnesium protoporphyrin IX methyltransferase, chloroplastic	6.14301	16201_ZOOX_DN194360_c0_g1_i1	A0A1Q9DMN3	unreviewed	CHLM AK812_SmicGene21338	chlorophyll biosynthetic process [GO:0015995]; methylation [GO:0032259]	integral component of membrane [GO:0016021]	integral component of membrane [GO:0016021]; magnesium protoporphyrin IX methyltransferase activity [GO:0046406]; chlorophyll biosynthetic process [GO:0015995]; methylation [GO:0032259]	magnesium protoporphyrin IX methyltransferase activity [GO:0046406]	0.00146823	0.0164634	0.482332	0.165692
Symbiont	A0A1Q9D5S0_SYMMI	Regulatory protein FlaEY	5.51903	2603_ZOOX_DN11133_c0_g1_i18	A0A1Q9D5S0	unreviewed	flaEY AK812_SmicGene27886					0.000519358	0.00854764	0.482706	0.148577
Symbiont	A0A1Q9DFJ7_SYMMI	Cathepsin S	6.43864	31017_ZOOX_DN319338_c0_g1_i1	A0A1Q9DFJ7	unreviewed	CTSS AK812_SmicGene24049			cysteine-type peptidase activity [GO:0008234]	cysteine-type peptidase activity [GO:0008234]	0.00157287	0.0172942	0.48336	0.177082
Symbiont	A0A1Q9DJB6_SYMMI	Soluble starch synthase 1, chloroplastic/amyloplastic	6.25116	66693_ZOOX_DN21195_c0_g1_i1	A0A1Q9DJB6	unreviewed	AK812_SmicGene22656			glycogen (starch) synthase activity [GO:0004373]	glycogen (starch) synthase activity [GO:0004373]	0.0017019	0.0181052	0.485467	0.172131
Symbiont	A0A1Q9CS94_SYMMI	Fucoxanthin-chlorophyll a-c binding protein E, chloroplastic	7.10376	9213_ZOOX_DN14754_c0_g1_i4	A0A1Q9CS94	unreviewed	FCPE AK812_SmicGene33197	photosynthesis, light harvesting [GO:0009765]; protein-chromophore linkage [GO:0018298]	membrane [GO:0016020]; plastid [GO:0009536]	membrane [GO:0016020]; plastid [GO:0009536]; chlorophyll binding [GO:0016168]; DNA binding [GO:0003677]; photosynthesis, light harvesting [GO:0009765]; protein-chromophore linkage [GO:0018298]	chlorophyll binding [GO:0016168]; DNA binding [GO:0003677]	0.00637805	0.0422489	0.485592	0.210953
Symbiont	A0A1Q9DLK9_SYMMI	ADP-ribosylation factor 1	5.73291	23742_ZOOX_DN2524_c1_g3_i1	A0A1Q9DLK9	unreviewed	ARF1 AK812_SmicGene21720		integral component of membrane [GO:0016021]	integral component of membrane [GO:0016021]; GTP binding [GO:0005525]	GTP binding [GO:0005525]	0.00446636	0.0338052	0.485965	0.165749
Symbiont	A0A1Q9CP76_SYMMI	Telomere_reg-2 domain-containing protein	6.45334	40047_ZOOX_DN427627_c0_g1_i2	A0A1Q9CP76	unreviewed	AK812_SmicGene34373			transferase activity, transferring glycosyl groups [GO:0016757]	transferase activity, transferring glycosyl groups [GO:0016757]	0.00299434	0.0260355	0.486349	0.178785
Symbiont	A0A1Q9CIW9_SYMMI	Acyl-protein thioesterase 1	5.57357	34807_ZOOX_DN360194_c0_g1_i1	A0A1Q9CIW9	unreviewed	AK812_SmicGene36418			hydrolase activity [GO:0016787]	hydrolase activity [GO:0016787]	0.00267598	0.0242678	0.487297	0.160489
Symbiont	A0A1Q9CCC0_SYMMI	Poly [ADP-ribose] polymerase 6	7.32196	62542_ZOOX_DN9379_c0_g2_i1	A0A1Q9CCC0	unreviewed	PARP6 AK812_SmicGene38991			NAD+ ADP-ribosyltransferase activity [GO:0003950]	NAD+ ADP-ribosyltransferase activity [GO:0003950]	0.00529614	0.03759	0.488308	0.227231
Symbiont	A0A1Q9DAV1_SYMMI	E3 ubiquitin-protein ligase UPL3	5.99043	2758_ZOOX_DN112208_c0_g1_i2	A0A1Q9DAV1	unreviewed	UPL3 AK812_SmicGene25971		integral component of membrane [GO:0016021]	integral component of membrane [GO:0016021]; calcium ion binding [GO:0005509]; ion channel activity [GO:0005216]	calcium ion binding [GO:0005509]; ion channel activity [GO:0005216]	0.000715571	0.010422	0.488979	0.160565
Symbiont	A0A1Q9EHD0_SYMMI	THUMP domain-containing protein 2	4.47244	66237_ZOOX_DN18985_c0_g1_i1	A0A1Q9EHD0	unreviewed	Thumpd2 AK812_SmicGene9869		integral component of membrane [GO:0016021]	integral component of membrane [GO:0016021]; ATP binding [GO:0005524]; ATPase-coupled transmembrane transporter activity [GO:0042626]	ATPase-coupled transmembrane transporter activity [GO:0042626]; ATP binding [GO:0005524]	0.00771958	0.0474427	0.490414	0.186226
Symbiont	A0A1Q9DD22_SYMMI	Protein FAM72A	5.68743	7926_ZOOX_DN139168_c0_g1_i1	A0A1Q9DD22	unreviewed	FAM72A AK812_SmicGene25010			calcium ion binding [GO:0005509]	calcium ion binding [GO:0005509]	0.000897498	0.0119245	0.490889	0.151546
Symbiont	A0A1Q9EMN0_SYMMI	ATP-dependent RNA helicase SUB2	4.8178	46289_ZOOX_DN506150_c0_g1_i2	A0A1Q9EMN0	unreviewed	SUB2 AK812_SmicGene7868			ATP binding [GO:0005524]; helicase activity [GO:0004386]; nucleic acid binding [GO:0003676]	ATP binding [GO:0005524]; helicase activity [GO:0004386]; nucleic acid binding [GO:0003676]	0.00144671	0.0163156	0.491256	0.161216
Symbiont	A0A1Q9CRE0_SYMMI	Fatty acid hydroxylase domain-containing protein 2	5.2024	68233_ZOOX_DN28320_c0_g1_i1	A0A1Q9CRE0	unreviewed	FAXDC2 AK812_SmicGene33518	lipid biosynthetic process [GO:0008610]	integral component of membrane [GO:0016021]	integral component of membrane [GO:0016021]; iron ion binding [GO:0005506]; oxidoreductase activity [GO:0016491]; lipid biosynthetic process [GO:0008610]	iron ion binding [GO:0005506]; oxidoreductase activity [GO:0016491]	0.00121492	0.0145215	0.491515	0.15634
Symbiont	A0A1Q9EHP1_SYMMI	Protein phosphatase 2C	5.48474	53680_ZOOX_DN63385_c0_g1_i1	A0A1Q9EHP1	unreviewed	AK812_SmicGene9799		membrane [GO:0016020]	membrane [GO:0016020]; metal ion binding [GO:0046872]; methyltransferase activity [GO:0008168]; protein serine/threonine phosphatase activity [GO:0004722]	metal ion binding [GO:0046872]; methyltransferase activity [GO:0008168]; protein serine/threonine phosphatase activity [GO:0004722]	0.000667242	0.010035	0.492077	0.146003
Symbiont	A0A1Q9DR34_SYMMI	Polyphosphatidylinositol phosphatase INP53	6.27131	8323_ZOOX_DN14200_c0_g2_i1	A0A1Q9DR34	unreviewed	INP53 AK812_SmicGene19999	phosphatidylinositol dephosphorylation [GO:0046856]		hydrolase activity [GO:0016787]; phosphatidylinositol dephosphorylation [GO:0046856]	hydrolase activity [GO:0016787]	0.00175124	0.0184179	0.494511	0.173596
Symbiont	A0A1Q9CA15_SYMMI	alpha-1,2-Mannosidase (EC 3.2.1.-)	6.09098	1640_ZOOX_DN107049_c0_g1_i1	A0A1Q9CA15	unreviewed	Man1a1 AK812_SmicGene39900		integral component of membrane [GO:0016021]	integral component of membrane [GO:0016021]; ATP binding [GO:0005524]; calcium ion binding [GO:0005509]; mannosyl-oligosaccharide 1,2-alpha-mannosidase activity [GO:0004571]; protein kinase activity [GO:0004672]	ATP binding [GO:0005524]; calcium ion binding [GO:0005509]; mannosyl-oligosaccharide 1,2-alpha-mannosidase activity [GO:0004571]; protein kinase activity [GO:0004672]	0.00166664	0.0179365	0.494564	0.162933
Symbiont	A0A1Q9DZX8_SYMMI	ATP-dependent Clp protease ATP-binding subunit clpA-like	8.04396	38595_ZOOX_DN406634_c0_g1_i1	A0A1Q9DZX8	unreviewed	clpC AK812_SmicGene16565		integral component of membrane [GO:0016021]	integral component of membrane [GO:0016021]; ATP binding [GO:0005524]; peptidase activity [GO:0008233]	ATP binding [GO:0005524]; peptidase activity [GO:0008233]	0.00603233	0.0407753	0.495245	0.279268
Symbiont	A0A1Q9EFW3_SYMMI	Protease Do-like 1, chloroplastic	6.07619	66578_ZOOX_DN20691_c0_g1_i1	A0A1Q9EFW3	unreviewed	DEGP1 AK812_SmicGene10424	pathogenesis [GO:0009405]		serine-type endopeptidase activity [GO:0004252]; pathogenesis [GO:0009405]	serine-type endopeptidase activity [GO:0004252]	0.00483943	0.0354161	0.495402	0.175095
Symbiont	A0A1Q9F2L9_SYMMI	Putative ER lumen protein-retaining receptor C28H8.4	5.76447	7358_ZOOX_DN135606_c0_g2_i1	A0A1Q9F2L9	unreviewed	C28H8.4 AK812_SmicGene2037	protein retention in ER lumen [GO:0006621]; protein transport [GO:0015031]; vesicle-mediated transport [GO:0016192]	endoplasmic reticulum membrane [GO:0005789]; integral component of membrane [GO:0016021]	endoplasmic reticulum membrane [GO:0005789]; integral component of membrane [GO:0016021]; aspartic-type endopeptidase activity [GO:0004190]; ATP binding [GO:0005524]; calcium ion binding [GO:0005509]; ER retention sequence binding [GO:0046923]; protein kinase activity [GO:0004672]; protein retention in ER lumen [GO:0006621]; protein transport [GO:0015031]; vesicle-mediated transport [GO:0016192]	aspartic-type endopeptidase activity [GO:0004190]; ATP binding [GO:0005524]; calcium ion binding [GO:0005509]; ER retention sequence binding [GO:0046923]; protein kinase activity [GO:0004672]	0.000374303	0.00698093	0.496154	0.156785
Symbiont	A0A1Q9BUT7_SYMMI	Fructose-bisphosphate aldolase (EC 4.1.2.13) (Fragment)	5.70244	41089_ZOOX_DN44196_c0_g1_i5	A0A1Q9BUT7	unreviewed	fbaA AK812_SmicGene45998	glycolytic process [GO:0006096]		fructose-bisphosphate aldolase activity [GO:0004332]; zinc ion binding [GO:0008270]; glycolytic process [GO:0006096]	fructose-bisphosphate aldolase activity [GO:0004332]; zinc ion binding [GO:0008270]	0.000601606	0.00939971	0.496454	0.152304
Symbiont	A0A1Q9E2Z0_SYMMI	Cyclin-dependent kinase 10	4.77796	35156_ZOOX_DN364618_c0_g1_i1	A0A1Q9E2Z0	unreviewed	Cdk10 AK812_SmicGene15453			ATP binding [GO:0005524]; DNA binding [GO:0003677]; protein kinase activity [GO:0004672]	ATP binding [GO:0005524]; DNA binding [GO:0003677]; protein kinase activity [GO:0004672]	0.00353993	0.0289656	0.496754	0.166267
Symbiont	A0A1Q9DTR1_SYMMI	Cilia- and flagella-associated protein 36 (Coiled-coil domain-containing protein 104)	4.81482	51723_ZOOX_DN57436_c0_g1_i2	A0A1Q9DTR1	unreviewed	Ccdc104 AK812_SmicGene18970		cilium [GO:0005929]; cytoplasm [GO:0005737]	cilium [GO:0005929]; cytoplasm [GO:0005737]		0.00187555	0.0192967	0.496762	0.15606
Symbiont	A0A1Q9DMB5_SYMMI	E3 ubiquitin-protein ligase SHPRH	6.49115	65044_ZOOX_DN13857_c0_g4_i1	A0A1Q9DMB5	unreviewed	Shprh AK812_SmicGene21490			ATP binding [GO:0005524]; calcium ion binding [GO:0005509]; nucleic acid binding [GO:0003676]; RNA-DNA hybrid ribonuclease activity [GO:0004523]	ATP binding [GO:0005524]; calcium ion binding [GO:0005509]; nucleic acid binding [GO:0003676]; RNA-DNA hybrid ribonuclease activity [GO:0004523]	0.00176449	0.0185346	0.497603	0.179338
Symbiont	A0A1Q9EWZ8_SYMMI	Nitronate monooxygenase	4.82497	37978_ZOOX_DN39892_c0_g1_i2	A0A1Q9EWZ8	unreviewed	AK812_SmicGene4197			nitronate monooxygenase activity [GO:0018580]	nitronate monooxygenase activity [GO:0018580]	0.00226734	0.0217976	0.497719	0.174334
Symbiont	A0A1Q9C204_SYMMI	1,4-alpha-glucan-branching enzyme 2-1, chloroplastic/amyloplastic	4.89844	70043_ZOOX_DN3839_c0_g1_i1	A0A1Q9C204	unreviewed	SBE2.1 AK812_SmicGene43062	glycogen biosynthetic process [GO:0005978]	integral component of membrane [GO:0016021]	integral component of membrane [GO:0016021]; 1,4-alpha-glucan branching enzyme activity [GO:0003844]; ATP binding [GO:0005524]; hydrolase activity, hydrolyzing O-glycosyl compounds [GO:0004553]; NAD+ ADP-ribosyltransferase activity [GO:0003950]; protein kinase activity [GO:0004672]; glycogen biosynthetic process [GO:0005978]	1,4-alpha-glucan branching enzyme activity [GO:0003844]; ATP binding [GO:0005524]; hydrolase activity, hydrolyzing O-glycosyl compounds [GO:0004553]; NAD+ ADP-ribosyltransferase activity [GO:0003950]; protein kinase activity [GO:0004672]	0.00737374	0.0461461	0.499871	0.205151
Symbiont	A0A1Q9D2D7_SYMMI	Protein NRT1/ PTR FAMILY 8.3	6.75263	64492_ZOOX_DN114_c0_g1_i14	A0A1Q9D2D7	unreviewed	NPF8.3 AK812_SmicGene29219	organic phosphonate biosynthetic process [GO:0032923]	integral component of membrane [GO:0016021]	integral component of membrane [GO:0016021]; magnesium ion binding [GO:0000287]; phosphonopyruvate decarboxylase activity [GO:0033980]; thiamine pyrophosphate binding [GO:0030976]; transmembrane transporter activity [GO:0022857]; organic phosphonate biosynthetic process [GO:0032923]	magnesium ion binding [GO:0000287]; phosphonopyruvate decarboxylase activity [GO:0033980]; thiamine pyrophosphate binding [GO:0030976]; transmembrane transporter activity [GO:0022857]	0.000668227	0.0100414	0.503558	0.191999
Symbiont	A0A1Q9EPN0_SYMMI	Urease accessory protein G	6.31646	69771_ZOOX_DN36707_c0_g1_i1	A0A1Q9EPN0	unreviewed	UREG AK812_SmicGene7039	nitrogen compound metabolic process [GO:0006807]		GTPase activity [GO:0003924]; nickel cation binding [GO:0016151]; nucleic acid binding [GO:0003676]; nitrogen compound metabolic process [GO:0006807]	GTPase activity [GO:0003924]; nickel cation binding [GO:0016151]; nucleic acid binding [GO:0003676]	0.00150592	0.016774	0.503965	0.172229
Symbiont	A0A1Q9C5W4_SYMMI	(+)-neomenthol dehydrogenase (Fragment)	4.54759	30118_ZOOX_DN31094_c0_g1_i2	A0A1Q9C5W4	unreviewed	SDR1 AK812_SmicGene41553		integral component of membrane [GO:0016021]	integral component of membrane [GO:0016021]		0.00675968	0.0437282	0.504872	0.195074
Symbiont	A0A1Q9CUX2_SYMMI	Thimet oligopeptidase	4.44436	72426_ZOOX_DN9996_c0_g2_i1	A0A1Q9CUX2	unreviewed	Thop1 AK812_SmicGene32148		integral component of membrane [GO:0016021]	integral component of membrane [GO:0016021]; metal ion binding [GO:0046872]; metalloendopeptidase activity [GO:0004222]; transmembrane transporter activity [GO:0022857]	metal ion binding [GO:0046872]; metalloendopeptidase activity [GO:0004222]; transmembrane transporter activity [GO:0022857]	0.00261754	0.0239548	0.505022	0.172666
Symbiont	A0A1Q9CA37_SYMMI	Purple acid phosphatase 3	5.75496	36926_ZOOX_DN38575_c0_g1_i2	A0A1Q9CA37	unreviewed	PAP3 AK812_SmicGene39896			phosphoprotein phosphatase activity [GO:0004721]	phosphoprotein phosphatase activity [GO:0004721]	0.00224269	0.0216508	0.507129	0.164481
Symbiont	A0A1Q9E301_SYMMI	Chondramide synthase cmdD	5.32702	15190_ZOOX_DN186444_c0_g1_i2	A0A1Q9E301	unreviewed	cmdD AK812_SmicGene15414	biosynthetic process [GO:0009058]	integral component of membrane [GO:0016021]	integral component of membrane [GO:0016021]; hydrolase activity, acting on ester bonds [GO:0016788]; biosynthetic process [GO:0009058]	hydrolase activity, acting on ester bonds [GO:0016788]	0.00353865	0.0289656	0.507336	0.171941
Symbiont	A0A1Q9E3I6_SYMMI	Eukaryotic elongation factor 2 kinase	5.10593	35852_ZOOX_DN371626_c0_g1_i1	A0A1Q9E3I6	unreviewed	Eef2k AK812_SmicGene15210	DNA integration [GO:0015074]; DNA recombination [GO:0006310]	integral component of membrane [GO:0016021]	integral component of membrane [GO:0016021]; ATP binding [GO:0005524]; DNA binding [GO:0003677]; protein serine/threonine kinase activity [GO:0004674]; translation elongation factor activity [GO:0003746]; DNA integration [GO:0015074]; DNA recombination [GO:0006310]	ATP binding [GO:0005524]; DNA binding [GO:0003677]; protein serine/threonine kinase activity [GO:0004674]; translation elongation factor activity [GO:0003746]	0.000761239	0.0108025	0.507874	0.149828
Symbiont	A0A1Q9F2I1_SYMMI	PX domain-containing protein	5.99486	39900_ZOOX_DN42528_c0_g1_i15	A0A1Q9F2I1	unreviewed	AK812_SmicGene2033		integral component of membrane [GO:0016021]	integral component of membrane [GO:0016021]; phosphatidylinositol binding [GO:0035091]	phosphatidylinositol binding [GO:0035091]	0.00073765	0.0105932	0.507945	0.162052
Symbiont	A0A1Q9CHQ6_SYMMI	Cactin	5.83533	28803_ZOOX_DN297535_c0_g2_i1	A0A1Q9CHQ6	unreviewed	CACTIN AK812_SmicGene36872			RNA binding [GO:0003723]	RNA binding [GO:0003723]	0.00155942	0.0172348	0.508102	0.159607
Symbiont	A0A1Q9CVT4_SYMMI	Mitochondrial phosphate carrier protein	6.84835	44472_ZOOX_DN488077_c0_g1_i4	A0A1Q9CVT4	unreviewed	MIR1 AK812_SmicGene31803		integral component of membrane [GO:0016021]	integral component of membrane [GO:0016021]; metal ion binding [GO:0046872]	metal ion binding [GO:0046872]	0.00169249	0.0180781	0.508363	0.196534
Symbiont	A0A1Q9EQU6_SYMMI	GDT1-like protein 3	5.6074	11100_ZOOX_DN159249_c0_g1_i1	A0A1Q9EQU6	unreviewed	AK812_SmicGene6562		integral component of membrane [GO:0016021]	integral component of membrane [GO:0016021]; transmembrane transporter activity [GO:0022857]	transmembrane transporter activity [GO:0022857]	0.000309098	0.00622511	0.508748	0.153634
Symbiont	A0A1Q9E6L1_SYMMI	Cytochrome c oxidase subunit 5b-1, mitochondrial	5.53728	21952_ZOOX_DN237834_c0_g1_i2	A0A1Q9E6L1	unreviewed	COX5B-1 AK812_SmicGene14034		mitochondrial envelope [GO:0005740]	mitochondrial envelope [GO:0005740]; cytochrome-c oxidase activity [GO:0004129]	cytochrome-c oxidase activity [GO:0004129]	0.00369076	0.0298559	0.510691	0.183126
Symbiont	A0A1Q9DLK0_SYMMI	Putative ATP-dependent RNA helicase A	5.12489	49004_ZOOX_DN536103_c0_g1_i2	A0A1Q9DLK0	unreviewed	rha-1 AK812_SmicGene21744			ATP binding [GO:0005524]; helicase activity [GO:0004386]	ATP binding [GO:0005524]; helicase activity [GO:0004386]	0.00141361	0.0160854	0.510773	0.164859
Symbiont	A0A1Q9CFQ3_SYMMI	Magnesium transporter MRS2-A, chloroplastic	5.22162	43246_ZOOX_DN475263_c0_g1_i1	A0A1Q9CFQ3	unreviewed	MRS2-A AK812_SmicGene37709		integral component of membrane [GO:0016021]	integral component of membrane [GO:0016021]		0.00166754	0.0179365	0.511763	0.170966
Symbiont	A0A1Q9CRD5_SYMMI	Zinc finger CCCH domain-containing protein 5	6.06277	12071_ZOOX_DN16511_c0_g1_i1	A0A1Q9CRD5	unreviewed	AK812_SmicGene33515			metal ion binding [GO:0046872]	metal ion binding [GO:0046872]	0.00420042	0.0324303	0.515754	0.195966
Symbiont	A0A1Q9ECN3_SYMMI	Cation channel sperm-associated protein 1	5.17615	30998_ZOOX_DN31921_c0_g1_i2	A0A1Q9ECN3	unreviewed	Catsper1 AK812_SmicGene11651		integral component of membrane [GO:0016021]	integral component of membrane [GO:0016021]; calcium ion binding [GO:0005509]; ion channel activity [GO:0005216]	calcium ion binding [GO:0005509]; ion channel activity [GO:0005216]	0.000198504	0.0046346	0.516165	0.148733
Symbiont	A0A1Q9EWT7_SYMMI	Thrombospondin-type laminin G domain and EAR repeat-containing protein	7.16298	23389_ZOOX_DN24911_c0_g1_i1	A0A1Q9EWT7	unreviewed	TSPEAR AK812_SmicGene4307	carbohydrate metabolic process [GO:0005975]	integral component of membrane [GO:0016021]	integral component of membrane [GO:0016021]; metal ion binding [GO:0046872]; nucleic acid binding [GO:0003676]; polygalacturonase activity [GO:0004650]; carbohydrate metabolic process [GO:0005975]	metal ion binding [GO:0046872]; nucleic acid binding [GO:0003676]; polygalacturonase activity [GO:0004650]	0.0010604	0.0133545	0.516944	0.21349
Symbiont	A0A1Q9C886_SYMMI	Sodium channel protein type 8 subunit alpha	6.62357	61142_ZOOX_DN88405_c0_g4_i3	A0A1Q9C886	unreviewed	Scn8a AK812_SmicGene40616		integral component of membrane [GO:0016021]	integral component of membrane [GO:0016021]; calcium ion binding [GO:0005509]; ion channel activity [GO:0005216]	calcium ion binding [GO:0005509]; ion channel activity [GO:0005216]	0.00568757	0.0391893	0.518622	0.185551
Symbiont	A0A1Q9D1F1_SYMMI	Peptide deformylase (EC 3.5.1.88)	4.64904	45633_ZOOX_DN50181_c0_g1_i1	A0A1Q9D1F1	unreviewed	PDF1B AK812_SmicGene29621	translation [GO:0006412]		metal ion binding [GO:0046872]; peptide deformylase activity [GO:0042586]; translation [GO:0006412]	metal ion binding [GO:0046872]; peptide deformylase activity [GO:0042586]	0.00390897	0.0309832	0.519974	0.18462
Symbiont	A0A1Q9EPE6_SYMMI	Eukaryotic translation initiation factor 3 subunit K (eIF3k) (eIF-3 p25)	5.12353	6052_ZOOX_DN128629_c1_g1_i4	A0A1Q9EPE6	unreviewed	eif3k AK812_SmicGene7087	endocytosis [GO:0006897]; formation of cytoplasmic translation initiation complex [GO:0001732]; regulation of translational initiation [GO:0006446]	eukaryotic 43S preinitiation complex [GO:0016282]; eukaryotic 48S preinitiation complex [GO:0033290]; eukaryotic translation initiation factor 3 complex [GO:0005852]; integral component of membrane [GO:0016021]	eukaryotic 43S preinitiation complex [GO:0016282]; eukaryotic 48S preinitiation complex [GO:0033290]; eukaryotic translation initiation factor 3 complex [GO:0005852]; integral component of membrane [GO:0016021]; ribosome binding [GO:0043022]; translation initiation factor activity [GO:0003743]; endocytosis [GO:0006897]; formation of cytoplasmic translation initiation complex [GO:0001732]; regulat…	ribosome binding [GO:0043022]; translation initiation factor activity [GO:0003743]	0.00707814	0.04506	0.520672	0.196312
Symbiont	A0A1Q9CRN5_SYMMI	Circumsporozoite protein	5.38889	43867_ZOOX_DN479908_c0_g1_i1	A0A1Q9CRN5	unreviewed	AK812_SmicGene33430		integral component of membrane [GO:0016021]	integral component of membrane [GO:0016021]		0.000623982	0.00957118	0.522751	0.150472
Symbiont	A0A1Q9D7H4_SYMMI	S-antigen protein	4.54507	7576_ZOOX_DN136_c1_g1_i7	A0A1Q9D7H4	unreviewed	AK812_SmicGene27265					0.00112277	0.0138734	0.52442	0.16801
Symbiont	A0A1Q9E9D8_SYMMI	SNW domain-containing protein 1	6.31203	59668_ZOOX_DN83098_c0_g1_i10	A0A1Q9E9D8	unreviewed	SNW1 AK812_SmicGene12980	mRNA splicing, via spliceosome [GO:0000398]	spliceosomal complex [GO:0005681]	spliceosomal complex [GO:0005681]; mRNA splicing, via spliceosome [GO:0000398]		0.000761577	0.0108025	0.525062	0.171775
Symbiont	A0A1Q9EBV6_SYMMI	Calcium-dependent protein kinase 2	5.77514	40906_ZOOX_DN439482_c0_g1_i1	A0A1Q9EBV6	unreviewed	CPK2 AK812_SmicGene11995	DNA replication [GO:0006260]	nucleus [GO:0005634]; origin recognition complex [GO:0000808]	nucleus [GO:0005634]; origin recognition complex [GO:0000808]; ATP binding [GO:0005524]; calcium ion binding [GO:0005509]; protein kinase activity [GO:0004672]; starch binding [GO:2001070]; DNA replication [GO:0006260]	ATP binding [GO:0005524]; calcium ion binding [GO:0005509]; protein kinase activity [GO:0004672]; starch binding [GO:2001070]	0.000487615	0.00819407	0.525512	0.161911
Symbiont	A0A1Q9E7P0_SYMMI	Aprataxin and PNK-like factor	6.45258	44305_ZOOX_DN487338_c0_g1_i1	A0A1Q9E7P0	unreviewed	AK812_SmicGene13624			calcium ion binding [GO:0005509]	calcium ion binding [GO:0005509]	0.00689628	0.0442839	0.52597	0.204844
Symbiont	A0A1Q9CTL7_SYMMI	Syntaxin-42	5.57585	8152_ZOOX_DN14057_c0_g1_i1	A0A1Q9CTL7	unreviewed	SYP42 AK812_SmicGene32666	intracellular protein transport [GO:0006886]; vesicle-mediated transport [GO:0016192]	integral component of membrane [GO:0016021]; SNARE complex [GO:0031201]	integral component of membrane [GO:0016021]; SNARE complex [GO:0031201]; SNAP receptor activity [GO:0005484]; intracellular protein transport [GO:0006886]; vesicle-mediated transport [GO:0016192]	SNAP receptor activity [GO:0005484]	0.00377708	0.0303096	0.526221	0.181046
Symbiont	A0A1Q9DMQ2_SYMMI	Peroxisomal biogenesis factor 6	5.78197	8675_ZOOX_DN14397_c0_g1_i13	A0A1Q9DMQ2	unreviewed	pex6 AK812_SmicGene21322		integral component of membrane [GO:0016021]; nucleus [GO:0005634]	integral component of membrane [GO:0016021]; nucleus [GO:0005634]; ATP binding [GO:0005524]; calcium ion binding [GO:0005509]; ion channel activity [GO:0005216]	ATP binding [GO:0005524]; calcium ion binding [GO:0005509]; ion channel activity [GO:0005216]	0.00060496	0.00942819	0.527425	0.159106
Symbiont	A0A1Q9DCD3_SYMMI	Eukaryotic translation initiation factor 4 gamma 2	5.84223	36302_ZOOX_DN376725_c0_g1_i3	A0A1Q9DCD3	unreviewed	EIF4G2 AK812_SmicGene25341		integral component of membrane [GO:0016021]	integral component of membrane [GO:0016021]; translation initiation factor activity [GO:0003743]	translation initiation factor activity [GO:0003743]	0.00394083	0.0311422	0.529065	0.189611
Symbiont	A0A1Q9CSL2_SYMMI	Small nuclear ribonucleoprotein Sm D3 (Sm-D3) (snRNP core protein D3)	5.3124	67785_ZOOX_DN26271_c0_g3_i1	A0A1Q9CSL2	unreviewed	snrpd3 AK812_SmicGene33085	spliceosomal snRNP assembly [GO:0000387]	spliceosomal complex [GO:0005681]; viral nucleocapsid [GO:0019013]	spliceosomal complex [GO:0005681]; viral nucleocapsid [GO:0019013]; spliceosomal snRNP assembly [GO:0000387]		0.000380636	0.00707202	0.529947	0.150273
Symbiont	A0A1Q9CYY7_SYMMI	Heterogeneous nuclear ribonucleoprotein A0	6.19583	43539_ZOOX_DN47686_c0_g1_i1	A0A1Q9CYY7	unreviewed	HNRNPA0 AK812_SmicGene30569		viral nucleocapsid [GO:0019013]	viral nucleocapsid [GO:0019013]; mRNA binding [GO:0003729]	mRNA binding [GO:0003729]	0.00259355	0.0238178	0.530086	0.171396
Symbiont	A0A1Q9ECF2_SYMMI	Multidrug resistance protein MdtL	6.17318	11423_ZOOX_DN1609_c0_g1_i2	A0A1Q9ECF2	unreviewed	mdtL AK812_SmicGene11732		integral component of membrane [GO:0016021]	integral component of membrane [GO:0016021]; transmembrane transporter activity [GO:0022857]	transmembrane transporter activity [GO:0022857]	0.000613737	0.00950018	0.530242	0.166948
Symbiont	A0A1Q9EN92_SYMMI	Elongation factor 1-gamma	5.59053	31698_ZOOX_DN327684_c0_g1_i1	A0A1Q9EN92	unreviewed	AK812_SmicGene7563			translation elongation factor activity [GO:0003746]	translation elongation factor activity [GO:0003746]	0.000181779	0.00438263	0.531343	0.149514
Symbiont	A0A1Q9EF91_SYMMI	H(+)-exporting diphosphatase (EC 7.1.3.1)	6.38645	19186_ZOOX_DN21462_c0_g1_i8	A0A1Q9EF91	unreviewed	AVP1 AK812_SmicGene10685		integral component of membrane [GO:0016021]	integral component of membrane [GO:0016021]; inorganic diphosphatase activity [GO:0004427]; pyrophosphate hydrolysis-driven proton transmembrane transporter activity [GO:0009678]	inorganic diphosphatase activity [GO:0004427]; pyrophosphate hydrolysis-driven proton transmembrane transporter activity [GO:0009678]	0.00125703	0.0148527	0.534504	0.17519
Symbiont	A0A1Q9EUF7_SYMMI	PARP catalytic domain-containing protein	5.74457	17730_ZOOX_DN20448_c0_g1_i1	A0A1Q9EUF7	unreviewed	AK812_SmicGene5138		integral component of membrane [GO:0016021]	integral component of membrane [GO:0016021]; NAD+ ADP-ribosyltransferase activity [GO:0003950]	NAD+ ADP-ribosyltransferase activity [GO:0003950]	0.000329723	0.00649884	0.534795	0.156161
Symbiont	A0A1Q9EHQ9_SYMMI	Putative glycosyltransferase	5.1205	32540_ZOOX_DN336191_c0_g2_i1	A0A1Q9EHQ9	unreviewed	AK812_SmicGene9703	glycogen biosynthetic process [GO:0005978]		1,4-alpha-glucan branching enzyme activity [GO:0003844]; cation binding [GO:0043169]; glycogen biosynthetic process [GO:0005978]	1,4-alpha-glucan branching enzyme activity [GO:0003844]; cation binding [GO:0043169]	0.000199764	0.00465814	0.537323	0.147289
Symbiont	A0A1Q9CRV8_SYMMI	Vacuolar calcium ion transporter	5.95932	24391_ZOOX_DN25780_c0_g2_i3	A0A1Q9CRV8	unreviewed	VCX1 AK812_SmicGene33330	transmembrane transport [GO:0055085]	integral component of membrane [GO:0016021]	integral component of membrane [GO:0016021]; RNA binding [GO:0003723]; transmembrane transport [GO:0055085]	RNA binding [GO:0003723]	0.00715108	0.0453992	0.538121	0.207454
Symbiont	A0A1Q9C3B3_SYMMI	CCR4-NOT transcription complex subunit 8	5.7907	72295_ZOOX_DN9441_c0_g1_i1	A0A1Q9C3B3	unreviewed	Cnot8 AK812_SmicGene42532		CCR4-NOT complex [GO:0030014]	CCR4-NOT complex [GO:0030014]; nucleic acid binding [GO:0003676]; poly(A)-specific ribonuclease activity [GO:0004535]	nucleic acid binding [GO:0003676]; poly(A)-specific ribonuclease activity [GO:0004535]	0.00677367	0.0438012	0.539115	0.217146
Symbiont	A0A1Q9EC99_SYMMI	von Willebrand factor A domain-containing protein 3A	5.99162	26721_ZOOX_DN27699_c1_g1_i10	A0A1Q9EC99	unreviewed	VWA3A AK812_SmicGene11800					0.000519512	0.00854764	0.53944	0.161915
Symbiont	A0A1Q9CV29_SYMMI	Chaperone protein dnaK2	4.4716	20818_ZOOX_DN227680_c0_g1_i4	A0A1Q9CV29	unreviewed	dnaK2 AK812_SmicGene32080	protein homooligomerization [GO:0051260]		ATP binding [GO:0005524]; protein homooligomerization [GO:0051260]	ATP binding [GO:0005524]	0.00203038	0.0203345	0.541687	0.205092
Symbiont	A0A1Q9D031_SYMMI	CUGBP Elav-like family member 1-B	5.50222	52246_ZOOX_DN59030_c0_g1_i2	A0A1Q9D031	unreviewed	cugbp1-b AK812_SmicGene30139			RNA binding [GO:0003723]	RNA binding [GO:0003723]	0.000437063	0.00769465	0.542278	0.149032
Symbiont	A0A1Q9C5Z7_SYMMI	Putative transporter	5.99131	71309_ZOOX_DN5234_c1_g1_i2	A0A1Q9C5Z7	unreviewed	AK812_SmicGene41491	transmembrane transport [GO:0055085]	integral component of membrane [GO:0016021]	integral component of membrane [GO:0016021]; transmembrane transport [GO:0055085]		0.00211532	0.0208779	0.543667	0.1783
Symbiont	A0A1Q9E9H8_SYMMI	Multiple RNA-binding domain-containing protein 1	4.65396	1137_ZOOX_DN104668_c0_g2_i2	A0A1Q9E9H8	unreviewed	mrd1 AK812_SmicGene12913		integral component of membrane [GO:0016021]	integral component of membrane [GO:0016021]; RNA binding [GO:0003723]	RNA binding [GO:0003723]	0.000222529	0.00499351	0.543807	0.154567
Symbiont	A0A1Q9DYD9_SYMMI	Fucoxanthin-chlorophyll a-c binding protein B, chloroplastic	7.68637	66588_ZOOX_DN2071_c0_g1_i2	A0A1Q9DYD9	unreviewed	FCPB AK812_SmicGene17146	photosynthesis, light harvesting [GO:0009765]; protein-chromophore linkage [GO:0018298]	membrane [GO:0016020]; plastid [GO:0009536]	membrane [GO:0016020]; plastid [GO:0009536]; chlorophyll binding [GO:0016168]; photosynthesis, light harvesting [GO:0009765]; protein-chromophore linkage [GO:0018298]	chlorophyll binding [GO:0016168]	0.00427362	0.0328581	0.543841	0.249371
Symbiont	A0A1Q9CQM2_SYMMI	Dual specificity phosphatase 28	5.78836	56206_ZOOX_DN70934_c0_g1_i1	A0A1Q9CQM2	unreviewed	DUSP28 AK812_SmicGene33819			protein tyrosine phosphatase activity [GO:0004725]; protein tyrosine/serine/threonine phosphatase activity [GO:0008138]	protein tyrosine/serine/threonine phosphatase activity [GO:0008138]; protein tyrosine phosphatase activity [GO:0004725]	0.0003087	0.00622388	0.543941	0.160151
Symbiont	A0A1Q9C8G7_SYMMI	Metal transporter nramp1-like	4.66454	57597_ZOOX_DN75492_c0_g1_i2	A0A1Q9C8G7	unreviewed	nramp1 AK812_SmicGene40527	DNA integration [GO:0015074]; DNA recombination [GO:0006310]	integral component of membrane [GO:0016021]	integral component of membrane [GO:0016021]; DNA binding [GO:0003677]; metal ion transmembrane transporter activity [GO:0046873]; DNA integration [GO:0015074]; DNA recombination [GO:0006310]	DNA binding [GO:0003677]; metal ion transmembrane transporter activity [GO:0046873]	0.00125016	0.0147942	0.54579	0.167117
Symbiont	A0A1Q9C3D2_SYMMI	Mitogen-activated protein kinase kinase 2	5.70075	6140_ZOOX_DN12913_c0_g1_i1	A0A1Q9C3D2	unreviewed	MKK2 AK812_SmicGene42514		ribosome [GO:0005840]	ribosome [GO:0005840]; ATP binding [GO:0005524]; protein kinase activity [GO:0004672]	ATP binding [GO:0005524]; protein kinase activity [GO:0004672]	0.00330058	0.0276566	0.54661	0.184569
Symbiont	A0A1Q9F560_SYMMI	Serine/threonine-protein kinase EDR1	5.13718	20401_ZOOX_DN225100_c0_g1_i1	A0A1Q9F560	unreviewed	EDR1 AK812_SmicGene1011		integral component of membrane [GO:0016021]	integral component of membrane [GO:0016021]; ATP binding [GO:0005524]; protein kinase activity [GO:0004672]	ATP binding [GO:0005524]; protein kinase activity [GO:0004672]	0.00335508	0.0279763	0.548228	0.20268
Symbiont	A0A1Q9CWJ1_SYMMI	Poly(RC)-binding protein 1	4.95483	54901_ZOOX_DN66743_c0_g1_i1	A0A1Q9CWJ1	unreviewed	PCBP1 AK812_SmicGene31481			RNA binding [GO:0003723]	RNA binding [GO:0003723]	0.00629532	0.0419068	0.549111	0.195562
Symbiont	A0A1Q9CVC0_SYMMI	Glutamate--tRNA ligase, chloroplastic/mitochondrial	6.64855	54205_ZOOX_DN6473_c0_g2_i3	A0A1Q9CVC0	unreviewed	AK812_SmicGene31981	glutamyl-tRNA aminoacylation [GO:0006424]		ATP binding [GO:0005524]; cysteine-type peptidase activity [GO:0008234]; glutamate-tRNA ligase activity [GO:0004818]; tRNA binding [GO:0000049]; zinc ion binding [GO:0008270]; glutamyl-tRNA aminoacylation [GO:0006424]	ATP binding [GO:0005524]; cysteine-type peptidase activity [GO:0008234]; glutamate-tRNA ligase activity [GO:0004818]; tRNA binding [GO:0000049]; zinc ion binding [GO:0008270]	0.00259529	0.0238219	0.549593	0.186333
Symbiont	A0A1Q9D8L2_SYMMI	Polyubiquitin	7.56941	42592_ZOOX_DN46514_c0_g1_i2	A0A1Q9D8L2	unreviewed	AK812_SmicGene26796	anion transport [GO:0006820]	integral component of membrane [GO:0016021]	integral component of membrane [GO:0016021]; calcium-dependent cysteine-type endopeptidase activity [GO:0004198]; anion transport [GO:0006820]	calcium-dependent cysteine-type endopeptidase activity [GO:0004198]	0.00163679	0.0177638	0.5515	0.240926
Symbiont	A0A1Q9EB53_SYMMI	T-complex protein 1 subunit eta	4.51686	48183_ZOOX_DN526553_c0_g1_i1	A0A1Q9EB53	unreviewed	AK812_SmicGene12263	DNA integration [GO:0015074]; isoprenoid biosynthetic process [GO:0008299]; protein folding [GO:0006457]	cytoplasm [GO:0005737]	cytoplasm [GO:0005737]; ATP binding [GO:0005524]; catalytic activity [GO:0003824]; nucleic acid binding [GO:0003676]; unfolded protein binding [GO:0051082]; DNA integration [GO:0015074]; isoprenoid biosynthetic process [GO:0008299]; protein folding [GO:0006457]	ATP binding [GO:0005524]; catalytic activity [GO:0003824]; nucleic acid binding [GO:0003676]; unfolded protein binding [GO:0051082]	0.00172944	0.018272	0.552383	0.174693
Symbiont	A0A1Q9E931_SYMMI	Inorganic diphosphatase (EC 3.6.1.1)	6.40404	67482_ZOOX_DN24908_c0_g1_i1	A0A1Q9E931	unreviewed	ppa1 AK812_SmicGene13034	phosphate-containing compound metabolic process [GO:0006796]	cytoplasm [GO:0005737]	cytoplasm [GO:0005737]; inorganic diphosphatase activity [GO:0004427]; magnesium ion binding [GO:0000287]; phosphate-containing compound metabolic process [GO:0006796]	inorganic diphosphatase activity [GO:0004427]; magnesium ion binding [GO:0000287]	0.0010385	0.0132033	0.552386	0.175661
Symbiont	A0A1Q9CV96_SYMMI	PKS_DH domain-containing protein	5.85395	14147_ZOOX_DN178885_c0_g5_i1	A0A1Q9CV96	unreviewed	AK812_SmicGene31997					0.00484866	0.0354634	0.557285	0.2024
Symbiont	A0A1Q9DW39_SYMMI	Ammonium transporter	8.38602	65744_ZOOX_DN16741_c0_g1_i3	A0A1Q9DW39	unreviewed	amt AK812_SmicGene18079		integral component of membrane [GO:0016021]	integral component of membrane [GO:0016021]; ammonium transmembrane transporter activity [GO:0008519]	ammonium transmembrane transporter activity [GO:0008519]	0.00426059	0.0328192	0.558449	0.312445
Symbiont	A0A1Q9DPS0_SYMMI	Hydroxymethylbilane synthase (EC 2.5.1.61)	5.03209	35213_ZOOX_DN36574_c0_g1_i2	A0A1Q9DPS0	unreviewed	hemC AK812_SmicGene20528	porphyrin-containing compound biosynthetic process [GO:0006779]		hydroxymethylbilane synthase activity [GO:0004418]; porphyrin-containing compound biosynthetic process [GO:0006779]	hydroxymethylbilane synthase activity [GO:0004418]	0.000397544	0.00729973	0.558687	0.163431
Symbiont	A0A1Q9DBY4_SYMMI	Protein FMP42	6.13868	55415_ZOOX_DN68276_c0_g1_i3	A0A1Q9DBY4	unreviewed	FMP42 AK812_SmicGene25411		integral component of membrane [GO:0016021]	integral component of membrane [GO:0016021]		0.00723119	0.0456599	0.559291	0.209417
Symbiont	A0A1Q9DE92_SYMMI	Tubulin-folding cofactor B	4.60073	41580_ZOOX_DN451021_c0_g1_i1	A0A1Q9DE92	unreviewed	TFCB AK812_SmicGene24554					0.000980463	0.012689	0.559651	0.159628
Symbiont	A0A1Q9CG53_SYMMI	Putative polyamine oxidase 4	5.96859	48467_ZOOX_DN53045_c0_g1_i1	A0A1Q9CG53	unreviewed	PAO4 AK812_SmicGene37478		mitochondrion [GO:0005739]	mitochondrion [GO:0005739]; calcium ion binding [GO:0005509]; oxidoreductase activity [GO:0016491]	calcium ion binding [GO:0005509]; oxidoreductase activity [GO:0016491]	0.0041545	0.0321846	0.559867	0.187904
Symbiont	A0A1Q9CKN5_SYMMI	WAT1-related protein	5.59181	41519_ZOOX_DN450024_c0_g1_i2	A0A1Q9CKN5	unreviewed	AK812_SmicGene35759		integral component of membrane [GO:0016021]	integral component of membrane [GO:0016021]		0.00127455	0.0150022	0.560128	0.182054
Symbiont	A0A1Q9DUX4_SYMMI	Dynein, 70 kDa intermediate chain, flagellar outer arm	6.09677	36628_ZOOX_DN38231_c0_g1_i1	A0A1Q9DUX4	unreviewed	ODA6 AK812_SmicGene18533		motile cilium [GO:0031514]	motile cilium [GO:0031514]		0.00355529	0.029027	0.561287	0.195429
Symbiont	A0A1Q9F2B8_SYMMI	Ubiquitin-conjugating enzyme E2 6	5.15796	62397_ZOOX_DN93279_c0_g1_i2	A0A1Q9F2B8	unreviewed	ubc6 AK812_SmicGene2121	response to antibiotic [GO:0046677]		nucleic acid binding [GO:0003676]; zinc ion binding [GO:0008270]; response to antibiotic [GO:0046677]	nucleic acid binding [GO:0003676]; zinc ion binding [GO:0008270]	0.00125249	0.0148086	0.562543	0.185781
Symbiont	A0A1Q9D0H8_SYMMI	Terminal uridylyltransferase 7	5.3111	29069_ZOOX_DN30012_c0_g2_i1	A0A1Q9D0H8	unreviewed	Zcchc6 AK812_SmicGene29985		integral component of membrane [GO:0016021]	integral component of membrane [GO:0016021]; metal ion binding [GO:0046872]; nucleotidyltransferase activity [GO:0016779]	metal ion binding [GO:0046872]; nucleotidyltransferase activity [GO:0016779]	0.00229751	0.0219847	0.565431	0.181269
Symbiont	A0A1Q9DD32_SYMMI	Kinesin-like protein KIF13B	5.69279	68449_ZOOX_DN29359_c0_g3_i1	A0A1Q9DD32	unreviewed	KIF13B AK812_SmicGene25055	cell communication [GO:0007154]; microtubule-based movement [GO:0007018]	integral component of membrane [GO:0016021]	integral component of membrane [GO:0016021]; ATP binding [GO:0005524]; ATPase activity [GO:0016887]; microtubule binding [GO:0008017]; microtubule motor activity [GO:0003777]; cell communication [GO:0007154]; microtubule-based movement [GO:0007018]	ATPase activity [GO:0016887]; ATP binding [GO:0005524]; microtubule binding [GO:0008017]; microtubule motor activity [GO:0003777]	0.000179662	0.00434726	0.567765	0.152942
Symbiont	A0A1Q9CI59_SYMMI	Putative RNA-binding protein Luc7-like 1	4.29659	3913_ZOOX_DN11801_c0_g1_i3	A0A1Q9CI59	unreviewed	LUC7L AK812_SmicGene36724	mRNA splice site selection [GO:0006376]	U1 snRNP [GO:0005685]	U1 snRNP [GO:0005685]; mRNA binding [GO:0003729]; mRNA splice site selection [GO:0006376]	mRNA binding [GO:0003729]	0.00813205	0.0488472	0.569336	0.227434
Symbiont	A0A1Q9DKF8_SYMMI	Phosphoglycolate phosphatase 2	6.11678	40981_ZOOX_DN44043_c0_g1_i1	A0A1Q9DKF8	unreviewed	PGLP2 AK812_SmicGene22222		integral component of membrane [GO:0016021]	integral component of membrane [GO:0016021]; aspartic-type endopeptidase activity [GO:0004190]; phosphatase activity [GO:0016791]	aspartic-type endopeptidase activity [GO:0004190]; phosphatase activity [GO:0016791]	0.000140439	0.00372934	0.569812	0.164354
Symbiont	A0A1Q9F5Q8_SYMMI	tRNA (Cytosine(34)-C(5))-methyltransferase	6.16687	32375_ZOOX_DN33384_c0_g1_i3	A0A1Q9F5Q8	unreviewed	NSUN2 AK812_SmicGene759	methylation [GO:0032259]	integral component of membrane [GO:0016021]	integral component of membrane [GO:0016021]; methyltransferase activity [GO:0008168]; phosphoprotein phosphatase activity [GO:0004721]; RNA binding [GO:0003723]; methylation [GO:0032259]	methyltransferase activity [GO:0008168]; phosphoprotein phosphatase activity [GO:0004721]; RNA binding [GO:0003723]	0.000536991	0.00877767	0.570638	0.166197
Symbiont	A0A1Q9EH60_SYMMI	SET domain-containing protein 4	5.96896	6505_ZOOX_DN13086_c1_g1_i1	A0A1Q9EH60	unreviewed	SETD4 AK812_SmicGene9894					0.00402489	0.0315662	0.573374	0.190809
Symbiont	L0SQ23_9DINO	Ammonium transporter (Fragment)	6.82889	20913_ZOOX_DN22841_c0_g1_i17	L0SQ23	unreviewed	at3		integral component of membrane [GO:0016021]	integral component of membrane [GO:0016021]; ammonium transmembrane transporter activity [GO:0008519]	ammonium transmembrane transporter activity [GO:0008519]	0.00694612	0.0444904	0.574825	0.214442
Symbiont	A0A1Q9CT04_SYMMI	Ubiquitin-protein ligase E3C	6.03026	47702_ZOOX_DN521113_c0_g1_i2	A0A1Q9CT04	unreviewed	Ube3c AK812_SmicGene32876		integral component of membrane [GO:0016021]	integral component of membrane [GO:0016021]; ligase activity [GO:0016874]; ubiquitin-protein transferase activity [GO:0004842]	ligase activity [GO:0016874]; ubiquitin-protein transferase activity [GO:0004842]	0.00375908	0.0302496	0.57534	0.202688
Symbiont	A0A1Q9C8Y9_SYMMI	Ankyrin repeat domain-containing protein 50 (Fragment)	6.49413	45439_ZOOX_DN49822_c0_g1_i2	A0A1Q9C8Y9	unreviewed	ANKRD50 AK812_SmicGene40320		integral component of membrane [GO:0016021]	integral component of membrane [GO:0016021]		0.00669074	0.0435087	0.575354	0.217669
Symbiont	A0A1Q9CR65_SYMMI	Alpha-type protein kinase domain-containing protein	6.8893	54581_ZOOX_DN65761_c0_g1_i1	A0A1Q9CR65	unreviewed	AK812_SmicGene33603			ATP binding [GO:0005524]; protein serine/threonine kinase activity [GO:0004674]	ATP binding [GO:0005524]; protein serine/threonine kinase activity [GO:0004674]	0.00105274	0.0133056	0.575523	0.199394
Symbiont	A0A1Q9E5Y6_SYMMI	GDP-L-fucose synthase (EC 1.1.1.271)	4.56629	1669_ZOOX_DN107143_c0_g1_i3	A0A1Q9E5Y6	unreviewed	ger AK812_SmicGene14291	'de novo' GDP-L-fucose biosynthetic process [GO:0042351]	integral component of membrane [GO:0016021]	integral component of membrane [GO:0016021]; GDP-L-fucose synthase activity [GO:0050577]; 'de novo' GDP-L-fucose biosynthetic process [GO:0042351]	GDP-L-fucose synthase activity [GO:0050577]	0.000499928	0.00834026	0.576165	0.169427
Symbiont	A0A1Q9CIN9_SYMMI	Cell wall alpha-1,3-glucan synthase mok12	7.40651	71718_ZOOX_DN6902_c0_g1_i1	A0A1Q9CIN9	unreviewed	mok12 AK812_SmicGene36556	carbohydrate metabolic process [GO:0005975]; DNA integration [GO:0015074]; DNA recombination [GO:0006310]	integral component of membrane [GO:0016021]	integral component of membrane [GO:0016021]; DNA binding [GO:0003677]; transferase activity, transferring glycosyl groups [GO:0016757]; carbohydrate metabolic process [GO:0005975]; DNA integration [GO:0015074]; DNA recombination [GO:0006310]	DNA binding [GO:0003677]; transferase activity, transferring glycosyl groups [GO:0016757]	0.0007926	0.011064	0.577501	0.229476
Symbiont	A0A1Q9CLC6_SYMMI	30S ribosomal protein S2	6.5905	8420_ZOOX_DN142656_c0_g1_i1	A0A1Q9CLC6	unreviewed	rpsB AK812_SmicGene35509	translation [GO:0006412]	small ribosomal subunit [GO:0015935]	small ribosomal subunit [GO:0015935]; structural constituent of ribosome [GO:0003735]; translation [GO:0006412]	structural constituent of ribosome [GO:0003735]	0.00427627	0.0328648	0.577816	0.202025
Symbiont	A0A1Q9DD58_SYMMI	ATP-dependent zinc metalloprotease FTSH 10, mitochondrial	6.72559	19295_ZOOX_DN215947_c1_g1_i2	A0A1Q9DD58	unreviewed	FTSH10 AK812_SmicGene25052		membrane [GO:0016020]	membrane [GO:0016020]; ATP binding [GO:0005524]; metalloendopeptidase activity [GO:0004222]	ATP binding [GO:0005524]; metalloendopeptidase activity [GO:0004222]	0.000473167	0.00808367	0.578218	0.189715
Symbiont	A0A1Q9DMV5_SYMMI	Protein-L-isoaspartate O-methyltransferase domain-containing protein 1	5.46532	27239_ZOOX_DN2829_c0_g1_i11	A0A1Q9DMV5	unreviewed	PCMTD1 AK812_SmicGene21237			kinase activity [GO:0016301]; protein-L-isoaspartate (D-aspartate) O-methyltransferase activity [GO:0004719]	kinase activity [GO:0016301]; protein-L-isoaspartate (D-aspartate) O-methyltransferase activity [GO:0004719]	6.84653e-05	0.00243389	0.578381	0.148606
Symbiont	A0A1Q9D816_SYMMI	Cell surface glycoprotein 1	5.24779	27719_ZOOX_DN286902_c0_g1_i1	A0A1Q9D816	unreviewed	olpB AK812_SmicGene26995		integral component of membrane [GO:0016021]	integral component of membrane [GO:0016021]; metal ion transmembrane transporter activity [GO:0046873]	metal ion transmembrane transporter activity [GO:0046873]	0.00347314	0.0286604	0.578723	0.206476
Symbiont	A0A1Q9CB52_SYMMI	Ammonium transporter 1 member 1	5.08795	29827_ZOOX_DN307797_c0_g1_i1	A0A1Q9CB52	unreviewed	AMT1-1 AK812_SmicGene39473	methylation [GO:0032259]	integral component of membrane [GO:0016021]	integral component of membrane [GO:0016021]; ammonium transmembrane transporter activity [GO:0008519]; methyltransferase activity [GO:0008168]; methylation [GO:0032259]	ammonium transmembrane transporter activity [GO:0008519]; methyltransferase activity [GO:0008168]	0.000460386	0.00791659	0.578848	0.155939
Symbiont	A0A1Q9DF94_SYMMI	Voltage-dependent N-type calcium channel subunit alpha-1B	6.23722	62850_ZOOX_DN9494_c0_g1_i8	A0A1Q9DF94	unreviewed	CACNA1B AK812_SmicGene24206		integral component of membrane [GO:0016021]; plasma membrane [GO:0005886]	integral component of membrane [GO:0016021]; plasma membrane [GO:0005886]; calcium ion binding [GO:0005509]; cation channel activity [GO:0005261]	calcium ion binding [GO:0005509]; cation channel activity [GO:0005261]	0.00120302	0.0144362	0.579831	0.178765
Symbiont	A0A1Q9DU54_SYMMI	Protein transport protein Sec24-like	5.21492	29445_ZOOX_DN303835_c0_g1_i1	A0A1Q9DU54	unreviewed	AK812_SmicGene18855	endoplasmic reticulum to Golgi vesicle-mediated transport [GO:0006888]; intracellular protein transport [GO:0006886]	COPII vesicle coat [GO:0030127]	COPII vesicle coat [GO:0030127]; RNA binding [GO:0003723]; zinc ion binding [GO:0008270]; endoplasmic reticulum to Golgi vesicle-mediated transport [GO:0006888]; intracellular protein transport [GO:0006886]	RNA binding [GO:0003723]; zinc ion binding [GO:0008270]	0.00722351	0.0456599	0.580631	0.223406
Symbiont	A0A1Q9CYU8_SYMMI	Lysine--tRNA ligase (EC 6.1.1.6) (Lysyl-tRNA synthetase)	6.00904	50006_ZOOX_DN549529_c0_g1_i1	A0A1Q9CYU8	unreviewed	Kars AK812_SmicGene30583	lysyl-tRNA aminoacylation [GO:0006430]	cytoplasm [GO:0005737]	cytoplasm [GO:0005737]; ATP binding [GO:0005524]; lysine-tRNA ligase activity [GO:0004824]; nucleic acid binding [GO:0003676]; lysyl-tRNA aminoacylation [GO:0006430]	ATP binding [GO:0005524]; lysine-tRNA ligase activity [GO:0004824]; nucleic acid binding [GO:0003676]	0.0051168	0.036759	0.580692	0.222271
Symbiont	A0A1Q9EMZ6_SYMMI	Pleiotropic regulatory protein	4.73326	55055_ZOOX_DN67237_c0_g1_i4	A0A1Q9EMZ6	unreviewed	degT AK812_SmicGene7707			catalytic activity [GO:0003824]	catalytic activity [GO:0003824]	0.00188299	0.0193348	0.581149	0.195172
Symbiont	A0A1Q9CN05_SYMMI	DnaJ-like subfamily B member 5	5.32176	46752_ZOOX_DN51141_c0_g1_i1	A0A1Q9CN05	unreviewed	Dnajb5 AK812_SmicGene34828					0.000183141	0.00440398	0.582314	0.156805
Symbiont	A0A1Q9EWI0_SYMMI	DEAD-box ATP-dependent RNA helicase 56	7.13744	8851_ZOOX_DN14520_c0_g1_i8	A0A1Q9EWI0	unreviewed	AK812_SmicGene4334	DNA integration [GO:0015074]	integral component of membrane [GO:0016021]	integral component of membrane [GO:0016021]; ATP binding [GO:0005524]; helicase activity [GO:0004386]; heme binding [GO:0020037]; iron ion binding [GO:0005506]; nucleic acid binding [GO:0003676]; oxidoreductase activity, acting on paired donors, with incorporation or reduction of molecular oxygen [GO:0016705]; palmitoyltransferase activity [GO:0016409]; DNA integration [GO:0015074]	ATP binding [GO:0005524]; helicase activity [GO:0004386]; heme binding [GO:0020037]; iron ion binding [GO:0005506]; nucleic acid binding [GO:0003676]; oxidoreductase activity, acting on paired donors, with incorporation or reduction of molecular oxygen [GO:0016705]; palmitoyltransferase activity [GO:0016409]	0.00217324	0.0211462	0.582322	0.212014
Symbiont	A0A1Q9EIT1_SYMMI	Abnormal spindle-like microcephaly-associated protein	4.64056	46410_ZOOX_DN507066_c0_g1_i1	A0A1Q9EIT1	unreviewed	ASPM AK812_SmicGene9355		integral component of membrane [GO:0016021]	integral component of membrane [GO:0016021]; zinc ion binding [GO:0008270]	zinc ion binding [GO:0008270]	0.00114648	0.0140313	0.58244	0.173841
Symbiont	A0A1Q9DSR6_SYMMI	Putative amino acid permease YfnA	5.47408	8738_ZOOX_DN144603_c0_g1_i3	A0A1Q9DSR6	unreviewed	yfnA AK812_SmicGene19355		integral component of membrane [GO:0016021]	integral component of membrane [GO:0016021]; transmembrane transporter activity [GO:0022857]	transmembrane transporter activity [GO:0022857]	0.00315497	0.0268878	0.585071	0.19795
Symbiont	A0A1Q9F155_SYMMI	NAD-specific glutamate dehydrogenase	6.77686	45215_ZOOX_DN49436_c0_g1_i1	A0A1Q9F155	unreviewed	gdh-1 AK812_SmicGene2695	cellular amino acid metabolic process [GO:0006520]		oxidoreductase activity [GO:0016491]; cellular amino acid metabolic process [GO:0006520]	oxidoreductase activity [GO:0016491]	0.000708653	0.0103622	0.585326	0.19628
Symbiont	A0A1Q9EVM7_SYMMI	PseudoU_synth_2 domain-containing protein	4.45124	46100_ZOOX_DN504786_c0_g1_i2	A0A1Q9EVM7	unreviewed	AK812_SmicGene4679	pseudouridine synthesis [GO:0001522]	integral component of membrane [GO:0016021]	integral component of membrane [GO:0016021]; pseudouridine synthase activity [GO:0009982]; RNA binding [GO:0003723]; pseudouridine synthesis [GO:0001522]	pseudouridine synthase activity [GO:0009982]; RNA binding [GO:0003723]	0.00312227	0.0266707	0.586145	0.20449
Symbiont	A0A1Q9CLP3_SYMMI	Ribonucleoside-diphosphate reductase small chain	7.67644	44508_ZOOX_DN48825_c0_g1_i3	A0A1Q9CLP3	unreviewed	AK812_SmicGene35369	deoxyribonucleotide biosynthetic process [GO:0009263]		oxidoreductase activity [GO:0016491]; deoxyribonucleotide biosynthetic process [GO:0009263]	oxidoreductase activity [GO:0016491]	0.00560225	0.0388372	0.586558	0.248667
Symbiont	A0A1Q9DPA7_SYMMI	Protein FAM227B	5.63471	21522_ZOOX_DN23368_c0_g1_i4	A0A1Q9DPA7	unreviewed	Fam227b AK812_SmicGene20745					0.00719225	0.045569	0.587323	0.226985
Symbiont	A0A1Q9CZY8_SYMMI	Crt-like 3	4.94098	42675_ZOOX_DN46648_c0_g1_i1	A0A1Q9CZY8	unreviewed	crtp3 AK812_SmicGene30173		integral component of membrane [GO:0016021]	integral component of membrane [GO:0016021]		0.00259214	0.0238178	0.58745	0.199472
Symbiont	A0A1Q9CT67_SYMMI	Homeobox protein Wariai	6.807	54590_ZOOX_DN65790_c0_g1_i5	A0A1Q9CT67	unreviewed	warA AK812_SmicGene32804			DNA binding [GO:0003677]	DNA binding [GO:0003677]	0.00763417	0.0471847	0.589308	0.227096
Symbiont	A0A1Q9DVJ7_SYMMI	Peroxisomal membrane protein PMP34	5.58419	16108_ZOOX_DN193899_c0_g1_i1	A0A1Q9DVJ7	unreviewed	SLC25A17 AK812_SmicGene18282		integral component of membrane [GO:0016021]	integral component of membrane [GO:0016021]; RNA binding [GO:0003723]	RNA binding [GO:0003723]	0.000121709	0.00343932	0.589821	0.150131
Symbiont	A0A1Q9BYW0_SYMMI	Protein N-lysine methyltransferase METTL21A (Fragment)	5.97929	44871_ZOOX_DN49077_c0_g1_i2	A0A1Q9BYW0	unreviewed	METTL21A AK812_SmicGene44279	methylation [GO:0032259]		methyltransferase activity [GO:0008168]; methylation [GO:0032259]	methyltransferase activity [GO:0008168]	0.000295224	0.00605443	0.589936	0.160118
Symbiont	A0A1Q9CPG2_SYMMI	Alkylated DNA repair protein alkB-like 8	5.59859	29631_ZOOX_DN30552_c0_g1_i13	A0A1Q9CPG2	unreviewed	alkbh8 AK812_SmicGene34316		integral component of membrane [GO:0016021]	integral component of membrane [GO:0016021]		0.000497803	0.00831232	0.590359	0.159562
Symbiont	A0A1Q9DAV4_SYMMI	Leucine-rich repeat-containing protein LOC400891-like	5.45482	42273_ZOOX_DN460703_c0_g1_i18	A0A1Q9DAV4	unreviewed	AK812_SmicGene25934			calcium ion binding [GO:0005509]	calcium ion binding [GO:0005509]	3.62178e-05	0.00174024	0.590704	0.148154
Symbiont	A0A1Q9F3W6_SYMMI	RanBP-type and C3HC4-type zinc finger-containing protein 1 (EC 2.3.2.31)	6.96709	30736_ZOOX_DN31657_c0_g1_i2	A0A1Q9F3W6	unreviewed	SPBP8B7.23 AK812_SmicGene1571		cytoplasm [GO:0005737]	cytoplasm [GO:0005737]; metal ion binding [GO:0046872]; transferase activity [GO:0016740]	metal ion binding [GO:0046872]; transferase activity [GO:0016740]	0.000789571	0.0110503	0.591644	0.202599
Symbiont	A0A1Q9EJD6_SYMMI	Metal transporter CNNM4	6.1185	2382_ZOOX_DN110230_c1_g1_i2	A0A1Q9EJD6	unreviewed	cnnm4 AK812_SmicGene9035		integral component of membrane [GO:0016021]; mitochondrion [GO:0005739]	integral component of membrane [GO:0016021]; mitochondrion [GO:0005739]; ATP binding [GO:0005524]	ATP binding [GO:0005524]	0.00022598	0.00504315	0.593712	0.165334
Symbiont	A0A1Q9D1J9_SYMMI	Protein disulfide-isomerase (EC 5.3.4.1)	7.21166	43986_ZOOX_DN48203_c0_g1_i2	A0A1Q9D1J9	unreviewed	C14B9.2 AK812_SmicGene29573	cell redox homeostasis [GO:0045454]; transmembrane transport [GO:0055085]	endoplasmic reticulum lumen [GO:0005788]; mitochondrial outer membrane [GO:0005741]	endoplasmic reticulum lumen [GO:0005788]; mitochondrial outer membrane [GO:0005741]; ATP binding [GO:0005524]; calcium ion binding [GO:0005509]; protein disulfide isomerase activity [GO:0003756]; protein kinase activity [GO:0004672]; cell redox homeostasis [GO:0045454]; transmembrane transport [GO:0055085]	ATP binding [GO:0005524]; calcium ion binding [GO:0005509]; protein disulfide isomerase activity [GO:0003756]; protein kinase activity [GO:0004672]	0.00236235	0.0224213	0.593766	0.216473
Symbiont	A0A1Q9D0W4_SYMMI	Protein GrpE	5.42536	11730_ZOOX_DN162901_c0_g1_i2	A0A1Q9D0W4	unreviewed	grpE AK812_SmicGene29805	protein folding [GO:0006457]		adenyl-nucleotide exchange factor activity [GO:0000774]; chaperone binding [GO:0051087]; protein homodimerization activity [GO:0042803]; protein folding [GO:0006457]	adenyl-nucleotide exchange factor activity [GO:0000774]; chaperone binding [GO:0051087]; protein homodimerization activity [GO:0042803]	0.000207327	0.00476826	0.594344	0.18008
Symbiont	A0A1Q9CQJ1_SYMMI	2-oxoglutarate dehydrogenase, mitochondrial	4.54564	30242_ZOOX_DN31275_c0_g1_i1	A0A1Q9CQJ1	unreviewed	ogdh AK812_SmicGene33845	methylation [GO:0032259]; tricarboxylic acid cycle [GO:0006099]		O-methyltransferase activity [GO:0008171]; oxoglutarate dehydrogenase (succinyl-transferring) activity [GO:0004591]; thiamine pyrophosphate binding [GO:0030976]; methylation [GO:0032259]; tricarboxylic acid cycle [GO:0006099]	O-methyltransferase activity [GO:0008171]; oxoglutarate dehydrogenase (succinyl-transferring) activity [GO:0004591]; thiamine pyrophosphate binding [GO:0030976]	0.00173949	0.0183466	0.59601	0.194403
Symbiont	A8BT33_9DINO	MFS domain-containing protein (Fragment)	6.23877	12773_ZOOX_DN16956_c0_g1_i1	A8BT33	unreviewed			integral component of membrane [GO:0016021]	integral component of membrane [GO:0016021]; transmembrane transporter activity [GO:0022857]	transmembrane transporter activity [GO:0022857]	0.00533508	0.0376834	0.596138	0.219454
Symbiont	A0A1Q9CWG4_SYMMI	Voltage-dependent T-type calcium channel subunit alpha-1H	6.73132	67131_ZOOX_DN230_c0_g1_i1	A0A1Q9CWG4	unreviewed	CACNA1H AK812_SmicGene31551		integral component of membrane [GO:0016021]	integral component of membrane [GO:0016021]; calcium ion binding [GO:0005509]; ion channel activity [GO:0005216]	calcium ion binding [GO:0005509]; ion channel activity [GO:0005216]	0.00033852	0.00659471	0.596738	0.190314
Symbiont	A0A1Q9DZH5_SYMMI	Lipase maturation factor 1	7.2005	3535_ZOOX_DN116165_c0_g2_i1	A0A1Q9DZH5	unreviewed	Lmf1 AK812_SmicGene16770		endoplasmic reticulum membrane [GO:0005789]; integral component of membrane [GO:0016021]	endoplasmic reticulum membrane [GO:0005789]; integral component of membrane [GO:0016021]; calcium ion binding [GO:0005509]; calcium-dependent cysteine-type endopeptidase activity [GO:0004198]	calcium-dependent cysteine-type endopeptidase activity [GO:0004198]; calcium ion binding [GO:0005509]	0.000946836	0.0123699	0.597325	0.216454
Symbiont	A0A1Q9F4P6_SYMMI	ATP synthase subunit b', chloroplastic	6.87001	21215_ZOOX_DN231013_c0_g1_i1	A0A1Q9F4P6	unreviewed	atpG AK812_SmicGene1128	ATP synthesis coupled proton transport [GO:0015986]	integral component of membrane [GO:0016021]; plastid [GO:0009536]; proton-transporting ATP synthase complex, coupling factor F(o) [GO:0045263]	integral component of membrane [GO:0016021]; plastid [GO:0009536]; proton-transporting ATP synthase complex, coupling factor F(o) [GO:0045263]; proton transmembrane transporter activity [GO:0015078]; ATP synthesis coupled proton transport [GO:0015986]	proton transmembrane transporter activity [GO:0015078]	0.000465278	0.00797102	0.597418	0.196961
Symbiont	A0A1Q9EYP0_SYMMI	Endoribonuclease Dicer-like 2b	4.83853	40230_ZOOX_DN4304_c0_g1_i19	A0A1Q9EYP0	unreviewed	DCL2B AK812_SmicGene3580			ATP binding [GO:0005524]; RNA binding [GO:0003723]	ATP binding [GO:0005524]; RNA binding [GO:0003723]	0.000144472	0.00381704	0.597751	0.154103
Symbiont	A0A1Q9D186_SYMMI	Organellar oligopeptidase A, chloroplastic/mitochondrial	6.02018	26522_ZOOX_DN27537_c0_g1_i1	A0A1Q9D186	unreviewed	OOP AK812_SmicGene29638		integral component of membrane [GO:0016021]	integral component of membrane [GO:0016021]; ammonium transmembrane transporter activity [GO:0008519]; metal ion binding [GO:0046872]; metalloendopeptidase activity [GO:0004222]	ammonium transmembrane transporter activity [GO:0008519]; metal ion binding [GO:0046872]; metalloendopeptidase activity [GO:0004222]	0.00528913	0.0375691	0.599634	0.216976
Symbiont	A0A1Q9CQP9_SYMMI	S1 motif domain-containing protein	5.28845	42504_ZOOX_DN464295_c0_g1_i2	A0A1Q9CQP9	unreviewed	AK812_SmicGene33787			nucleic acid binding [GO:0003676]	nucleic acid binding [GO:0003676]	0.00171676	0.0182069	0.60014	0.198627
Symbiont	A0A1Q9C265_SYMMI	CDP-diacylglycerol--inositol 3-phosphatidyltransferase (Fragment)	4.97948	9787_ZOOX_DN151213_c0_g1_i3	A0A1Q9C265	unreviewed	pis1 AK812_SmicGene42981	phospholipid biosynthetic process [GO:0008654]	integral component of membrane [GO:0016021]	integral component of membrane [GO:0016021]; phosphotransferase activity, for other substituted phosphate groups [GO:0016780]; phospholipid biosynthetic process [GO:0008654]	phosphotransferase activity, for other substituted phosphate groups [GO:0016780]	0.00227176	0.0218174	0.600522	0.189073
Symbiont	A0A1Q9D182_SYMMI	Procollagen galactosyltransferase 1	5.08075	57263_ZOOX_DN7455_c0_g2_i1	A0A1Q9D182	unreviewed	COLGALT1 AK812_SmicGene29659			transferase activity, transferring glycosyl groups [GO:0016757]	transferase activity, transferring glycosyl groups [GO:0016757]	0.00139558	0.0159522	0.600665	0.183549
Symbiont	A0A1Q9CGQ9_SYMMI	Insulin-degrading enzyme	7.79512	7551_ZOOX_DN13676_c0_g1_i1	A0A1Q9CGQ9	unreviewed	Ide AK812_SmicGene37272		integral component of membrane [GO:0016021]	integral component of membrane [GO:0016021]; metal ion binding [GO:0046872]; metalloendopeptidase activity [GO:0004222]	metal ion binding [GO:0046872]; metalloendopeptidase activity [GO:0004222]	0.00408362	0.031875	0.601501	0.257941
Symbiont	A0A1Q9DES1_SYMMI	NFX1-type zinc finger-containing protein 1	6.01895	56926_ZOOX_DN7355_c0_g1_i3	A0A1Q9DES1	unreviewed	Znfx1 AK812_SmicGene24390	peptidyl-pyroglutamic acid biosynthetic process, using glutaminyl-peptide cyclotransferase [GO:0017186]		glutaminyl-peptide cyclotransferase activity [GO:0016603]; peptidyl-pyroglutamic acid biosynthetic process, using glutaminyl-peptide cyclotransferase [GO:0017186]	glutaminyl-peptide cyclotransferase activity [GO:0016603]	0.000160158	0.0040667	0.601529	0.161493
Symbiont	A0A1Q9DGW0_SYMMI	DUF2263 domain-containing protein	5.32692	32684_ZOOX_DN33783_c0_g1_i4	A0A1Q9DGW0	unreviewed	AK812_SmicGene23594					0.000159718	0.00406292	0.601622	0.147188
Symbiont	A0A1Q9ECP6_SYMMI	Citrate synthase	6.11486	67823_ZOOX_DN26472_c0_g1_i1	A0A1Q9ECP6	unreviewed	CSY4 AK812_SmicGene11619	tricarboxylic acid cycle [GO:0006099]		transferase activity, transferring acyl groups, acyl groups converted into alkyl on transfer [GO:0046912]; tricarboxylic acid cycle [GO:0006099]	transferase activity, transferring acyl groups, acyl groups converted into alkyl on transfer [GO:0046912]	0.00629239	0.0419068	0.601832	0.219017
Symbiont	A0A1Q9D0A2_SYMMI	Pre-mRNA-processing factor 17	6.82422	49687_ZOOX_DN54386_c0_g1_i3	A0A1Q9D0A2	unreviewed	Cdc40 AK812_SmicGene30045	protein import into nucleus [GO:0006606]; protein maturation by iron-sulfur cluster transfer [GO:0097428]	cytoplasm [GO:0005737]; integral component of membrane [GO:0016021]	cytoplasm [GO:0005737]; integral component of membrane [GO:0016021]; iron-sulfur cluster binding [GO:0051536]; structural molecule activity [GO:0005198]; protein import into nucleus [GO:0006606]; protein maturation by iron-sulfur cluster transfer [GO:0097428]	iron-sulfur cluster binding [GO:0051536]; structural molecule activity [GO:0005198]	0.000850319	0.0115275	0.603032	0.194459
Symbiont	A0A1Q9F3D7_SYMMI	Protein lap1	5.97175	60379_ZOOX_DN857_c0_g1_i3	A0A1Q9F3D7	unreviewed	let-413 AK812_SmicGene1655					0.000351575	0.00675163	0.603581	0.171434
Symbiont	A0A1Q9CW32_SYMMI	Purple acid phosphatase 22	4.78675	17170_ZOOX_DN201053_c0_g1_i1	A0A1Q9CW32	unreviewed	PAP22 AK812_SmicGene31674		integral component of membrane [GO:0016021]	integral component of membrane [GO:0016021]; acid phosphatase activity [GO:0003993]; phosphoprotein phosphatase activity [GO:0004721]	acid phosphatase activity [GO:0003993]; phosphoprotein phosphatase activity [GO:0004721]	4.82256e-05	0.002015	0.604383	0.149462
Symbiont	A0A1Q9DAR4_SYMMI	Ethanolamine-phosphate cytidylyltransferase	6.356	34638_ZOOX_DN35799_c0_g1_i1	A0A1Q9DAR4	unreviewed	PECT1 AK812_SmicGene25989	biosynthetic process [GO:0009058]		metal ion binding [GO:0046872]; nucleotidyltransferase activity [GO:0016779]; biosynthetic process [GO:0009058]	metal ion binding [GO:0046872]; nucleotidyltransferase activity [GO:0016779]	0.00229748	0.0219847	0.604589	0.189476
Symbiont	A0A1Q9DXB2_SYMMI	Adenylate cyclase 1	4.96027	34780_ZOOX_DN35987_c0_g1_i3	A0A1Q9DXB2	unreviewed	cya1 AK812_SmicGene17559	cyclic nucleotide biosynthetic process [GO:0009190]; intracellular signal transduction [GO:0035556]	integral component of membrane [GO:0016021]	integral component of membrane [GO:0016021]; cyclic nucleotide biosynthetic process [GO:0009190]; intracellular signal transduction [GO:0035556]		0.000804209	0.011167	0.605892	0.180954
Symbiont	A0A1Q9DEH0_SYMMI	Kinesin-like protein KIF1A	4.99682	27249_ZOOX_DN283007_c0_g1_i1	A0A1Q9DEH0	unreviewed	KIF1A AK812_SmicGene24534	microtubule-based movement [GO:0007018]	Golgi membrane [GO:0000139]; integral component of membrane [GO:0016021]	Golgi membrane [GO:0000139]; integral component of membrane [GO:0016021]; ATP binding [GO:0005524]; microtubule binding [GO:0008017]; microtubule motor activity [GO:0003777]; oxidoreductase activity [GO:0016491]; pyrimidine nucleotide-sugar transmembrane transporter activity [GO:0015165]; microtubule-based movement [GO:0007018]	ATP binding [GO:0005524]; microtubule binding [GO:0008017]; microtubule motor activity [GO:0003777]; oxidoreductase activity [GO:0016491]; pyrimidine nucleotide-sugar transmembrane transporter activity [GO:0015165]	0.000496341	0.00829541	0.606069	0.175213
Symbiont	A0A1Q9EAN7_SYMMI	Putative serine protease HhoA	6.96345	42717_ZOOX_DN46723_c0_g1_i1	A0A1Q9EAN7	unreviewed	hhoA AK812_SmicGene12419		integral component of membrane [GO:0016021]	integral component of membrane [GO:0016021]; calcium ion binding [GO:0005509]; protein tyrosine phosphatase activity [GO:0004725]; protein tyrosine/serine/threonine phosphatase activity [GO:0008138]; serine-type endopeptidase activity [GO:0004252]	calcium ion binding [GO:0005509]; protein tyrosine/serine/threonine phosphatase activity [GO:0008138]; protein tyrosine phosphatase activity [GO:0004725]; serine-type endopeptidase activity [GO:0004252]	0.00431637	0.0330904	0.606565	0.20699
Symbiont	A0A1Q9DXZ4_SYMMI	Putative cardiolipin-specific deacylase, mitochondrial	7.10149	28893_ZOOX_DN29835_c0_g1_i2	A0A1Q9DXZ4	unreviewed	AK812_SmicGene17333		integral component of membrane [GO:0016021]	integral component of membrane [GO:0016021]		0.00157046	0.0172844	0.606828	0.209419
Symbiont	A0A1Q9CJ91_SYMMI	PRP19/PSO4 homolog (EC 2.3.2.27) (Pre-mRNA-processing factor 19) (RING-type E3 ubiquitin transferase PRP19)	6.7986	65909_ZOOX_DN17499_c0_g3_i1	A0A1Q9CJ91	unreviewed	PRPF19 AK812_SmicGene36319	DNA repair [GO:0006281]; mRNA splicing, via spliceosome [GO:0000398]	integral component of membrane [GO:0016021]; nucleoplasm [GO:0005654]; Prp19 complex [GO:0000974]; spliceosomal complex [GO:0005681]	integral component of membrane [GO:0016021]; nucleoplasm [GO:0005654]; Prp19 complex [GO:0000974]; spliceosomal complex [GO:0005681]; ubiquitin protein ligase activity [GO:0061630]; DNA repair [GO:0006281]; mRNA splicing, via spliceosome [GO:0000398]	ubiquitin protein ligase activity [GO:0061630]	0.00127808	0.0150191	0.609652	0.193678
Symbiont	A0A1Q9CUC1_SYMMI	Nitrate reductase [NADH]	3.82567	35763_ZOOX_DN370660_c0_g1_i1	A0A1Q9CUC1	unreviewed	NITA AK812_SmicGene32352	nitrate assimilation [GO:0042128]		heme binding [GO:0020037]; molybdenum ion binding [GO:0030151]; oxidoreductase activity [GO:0016491]; nitrate assimilation [GO:0042128]	heme binding [GO:0020037]; molybdenum ion binding [GO:0030151]; oxidoreductase activity [GO:0016491]	0.00722419	0.0456599	0.610379	0.250018
Symbiont	A0A1Q9DQK6_SYMMI	High mobility group protein 1-like	7.57765	22148_ZOOX_DN23886_c0_g1_i2	A0A1Q9DQK6	unreviewed	HMG1 AK812_SmicGene20227		nucleus [GO:0005634]	nucleus [GO:0005634]; DNA binding [GO:0003677]	DNA binding [GO:0003677]	0.00129215	0.0151035	0.610391	0.241851
Symbiont	A0A1Q9CUD8_SYMMI	Ornithine--oxo-acid aminotransferase (EC 2.6.1.13)	6.46046	65308_ZOOX_DN15115_c0_g1_i1	A0A1Q9CUD8	unreviewed	Oat AK812_SmicGene32357	L-proline biosynthetic process [GO:0055129]		ornithine(lysine) transaminase activity [GO:0050155]; ornithine-oxo-acid transaminase activity [GO:0004587]; pyridoxal phosphate binding [GO:0030170]; L-proline biosynthetic process [GO:0055129]	ornithine(lysine) transaminase activity [GO:0050155]; ornithine-oxo-acid transaminase activity [GO:0004587]; pyridoxal phosphate binding [GO:0030170]	0.00355026	0.0290116	0.610664	0.213621
Symbiont	A0A1Q9E8F3_SYMMI	Cell division control protein 2-like	5.2681	25571_ZOOX_DN26770_c0_g1_i2	A0A1Q9E8F3	unreviewed	CRK2 AK812_SmicGene13362	cell division [GO:0051301]		ATP binding [GO:0005524]; protein kinase activity [GO:0004672]; cell division [GO:0051301]	ATP binding [GO:0005524]; protein kinase activity [GO:0004672]	0.000416841	0.00749538	0.610983	0.187742
Symbiont	A0A1Q9CM77_SYMMI	Urea transporter 1	4.97006	31954_ZOOX_DN32939_c1_g1_i2	A0A1Q9CM77	unreviewed	SLC14A1 AK812_SmicGene35204		integral component of membrane [GO:0016021]; plasma membrane [GO:0005886]	integral component of membrane [GO:0016021]; plasma membrane [GO:0005886]; urea transmembrane transporter activity [GO:0015204]	urea transmembrane transporter activity [GO:0015204]	0.00261157	0.023915	0.611034	0.202582
Symbiont	A0A1Q9CZM6_SYMMI	Voltage-dependent calcium channel subunit alpha-2/delta-3 (Fragment)	4.25931	60033_ZOOX_DN84548_c0_g1_i2	A0A1Q9CZM6	unreviewed	Cacna2d3 AK812_SmicGene30298					0.00294016	0.0257605	0.612791	0.207104
Symbiont	A0A1Q9CM33_SYMMI	Protein FAM135A	8.22719	9828_ZOOX_DN15156_c0_g1_i2	A0A1Q9CM33	unreviewed	Fam135a AK812_SmicGene35199		integral component of membrane [GO:0016021]; proton-transporting ATP synthase complex, catalytic core F(1) [GO:0045261]	integral component of membrane [GO:0016021]; proton-transporting ATP synthase complex, catalytic core F(1) [GO:0045261]; proton-transporting ATP synthase activity, rotational mechanism [GO:0046933]	proton-transporting ATP synthase activity, rotational mechanism [GO:0046933]	0.00216153	0.0210767	0.613684	0.296704
Symbiont	A0A1Q9EGW2_SYMMI	Solute carrier family 35 member F3	4.62345	61213_ZOOX_DN88657_c0_g1_i2	A0A1Q9EGW2	unreviewed	Slc35f3 AK812_SmicGene10024	phosphatidylcholine biosynthetic process [GO:0006656]	integral component of membrane [GO:0016021]	integral component of membrane [GO:0016021]; phosphatidylcholine biosynthetic process [GO:0006656]		0.00219136	0.0212888	0.614988	0.19487
Symbiont	A0A1Q9BZH3_SYMMI	Kinesin-like protein KIF3A (Fragment)	4.06278	41196_ZOOX_DN44355_c1_g1_i9	A0A1Q9BZH3	unreviewed	KIF3A AK812_SmicGene44034	microtubule-based movement [GO:0007018]	integral component of membrane [GO:0016021]	integral component of membrane [GO:0016021]; ATP binding [GO:0005524]; microtubule binding [GO:0008017]; microtubule motor activity [GO:0003777]; microtubule-based movement [GO:0007018]	ATP binding [GO:0005524]; microtubule binding [GO:0008017]; microtubule motor activity [GO:0003777]	0.00163505	0.0177638	0.616092	0.206954
Symbiont	A0A1Q9DUJ7_SYMMI	Calcium-dependent protein kinase 19	6.15251	37574_ZOOX_DN393377_c0_g1_i1	A0A1Q9DUJ7	unreviewed	CPK19 AK812_SmicGene18668		integral component of membrane [GO:0016021]	integral component of membrane [GO:0016021]; calcium ion binding [GO:0005509]; kinase activity [GO:0016301]	calcium ion binding [GO:0005509]; kinase activity [GO:0016301]	0.00764547	0.0472011	0.616178	0.239612
Symbiont	A0A1Q9F1X5_SYMMI	Cytochrome c1-2, heme protein, mitochondrial	6.4362	66027_ZOOX_DN1799_c0_g1_i2	A0A1Q9F1X5	unreviewed	CYCL AK812_SmicGene2245		integral component of membrane [GO:0016021]; mitochondrial inner membrane [GO:0005743]	integral component of membrane [GO:0016021]; mitochondrial inner membrane [GO:0005743]; electron transfer activity [GO:0009055]; heme binding [GO:0020037]; metal ion binding [GO:0046872]	electron transfer activity [GO:0009055]; heme binding [GO:0020037]; metal ion binding [GO:0046872]	0.000611133	0.0094841	0.617653	0.178685
Symbiont	O15931_SYMMI	Calmodulin (Fragment)	6.39122	43691_ZOOX_DN478120_c0_g1_i1	O15931	unreviewed	SMCaM1	calcium-mediated signaling [GO:0019722]		calcium ion binding [GO:0005509]; calcium-mediated signaling [GO:0019722]	calcium ion binding [GO:0005509]	0.00044845	0.00781318	0.617677	0.17547
Symbiont	A0A1Q9E0Z7_SYMMI	Serine/threonine-protein kinase 36	6.72908	60782_ZOOX_DN87191_c0_g1_i7	A0A1Q9E0Z7	unreviewed	STK36 AK812_SmicGene16182			ATP binding [GO:0005524]; calcium ion binding [GO:0005509]; protein kinase activity [GO:0004672]	ATP binding [GO:0005524]; calcium ion binding [GO:0005509]; protein kinase activity [GO:0004672]	0.000563303	0.00900699	0.618273	0.190029
Symbiont	A0A1Q9DNZ7_SYMMI	C2 domain-containing protein 5	5.39099	7759_ZOOX_DN138294_c0_g1_i1	A0A1Q9DNZ7	unreviewed	c2cd5 AK812_SmicGene20835			calcium-dependent phospholipid binding [GO:0005544]	calcium-dependent phospholipid binding [GO:0005544]	8.85223e-05	0.00281867	0.618363	0.154207
Symbiont	A0A1Q9ECC1_SYMMI	Putative galacturonosyltransferase-like 10	4.24268	56887_ZOOX_DN73390_c0_g1_i1	A0A1Q9ECC1	unreviewed	GATL10 AK812_SmicGene11790			transferase activity, transferring glycosyl groups [GO:0016757]	transferase activity, transferring glycosyl groups [GO:0016757]	0.00214713	0.0210028	0.619398	0.215066
Symbiont	A0A1Q9F1V6_SYMMI	Proton/sulfate cotransporter 2	6.6186	36020_ZOOX_DN37355_c0_g2_i4	A0A1Q9F1V6	unreviewed	SULTR2 AK812_SmicGene2331		integral component of membrane [GO:0016021]	integral component of membrane [GO:0016021]; secondary active sulfate transmembrane transporter activity [GO:0008271]	secondary active sulfate transmembrane transporter activity [GO:0008271]	0.00137058	0.0157608	0.620021	0.190519
Symbiont	A0A1Q9CHZ5_SYMMI	Protein prune-like	5.39759	3741_ZOOX_DN1170_c0_g1_i1	A0A1Q9CHZ5	unreviewed	Prune AK812_SmicGene36770		cytoplasm [GO:0005737]; integral component of membrane [GO:0016021]	cytoplasm [GO:0005737]; integral component of membrane [GO:0016021]; pyrophosphatase activity [GO:0016462]	pyrophosphatase activity [GO:0016462]	0.00110558	0.013731	0.620415	0.182814
Symbiont	A0A1Q9CGE4_SYMMI	Adenylate kinase B	6.05749	66090_ZOOX_DN18307_c0_g1_i2	A0A1Q9CGE4	unreviewed	ADK-B AK812_SmicGene37409		integral component of membrane [GO:0016021]	integral component of membrane [GO:0016021]; adenylate kinase activity [GO:0004017]; ATP binding [GO:0005524]	adenylate kinase activity [GO:0004017]; ATP binding [GO:0005524]	0.00478465	0.0351903	0.62273	0.225871
Symbiont	A0A1Q9DHK0_SYMMI	Kelch-like protein diablo	6.41185	56902_ZOOX_DN73425_c0_g1_i1	A0A1Q9DHK0	unreviewed	dbo AK812_SmicGene23388					0.000607469	0.00945134	0.623495	0.175114
Symbiont	A0A1Q9C7W9_SYMMI	Transcription elongation factor A protein 2	5.99128	23822_ZOOX_DN253049_c0_g1_i1	A0A1Q9C7W9	unreviewed	TCEA2 AK812_SmicGene40739	transcription, DNA-templated [GO:0006351]	integral component of membrane [GO:0016021]; nucleus [GO:0005634]; plasma membrane [GO:0005886]	integral component of membrane [GO:0016021]; nucleus [GO:0005634]; plasma membrane [GO:0005886]; calcium ion binding [GO:0005509]; cation channel activity [GO:0005261]; translation elongation factor activity [GO:0003746]; transcription, DNA-templated [GO:0006351]	calcium ion binding [GO:0005509]; cation channel activity [GO:0005261]; translation elongation factor activity [GO:0003746]	0.0078616	0.0479168	0.623782	0.224205
Symbiont	A0A1Q9EVL9_SYMMI	Replication factor C subunit 5	5.69095	50600_ZOOX_DN55324_c0_g1_i4	A0A1Q9EVL9	unreviewed	RFC5 AK812_SmicGene4677	DNA replication [GO:0006260]		ATP binding [GO:0005524]; DNA binding [GO:0003677]; DNA replication [GO:0006260]	ATP binding [GO:0005524]; DNA binding [GO:0003677]	0.000400465	0.00730367	0.624188	0.172312
Symbiont	A0A1Q9BX66_SYMMI	Putative tubulin polyglutamylase TTLL2	6.37524	22829_ZOOX_DN244774_c2_g1_i1	A0A1Q9BX66	unreviewed	TTLL2 AK812_SmicGene44946	cellular protein modification process [GO:0006464]	cytoplasm [GO:0005737]; integral component of membrane [GO:0016021]	cytoplasm [GO:0005737]; integral component of membrane [GO:0016021]; ligase activity [GO:0016874]; cellular protein modification process [GO:0006464]	ligase activity [GO:0016874]	0.000504139	0.00840292	0.624398	0.17451
Symbiont	A0A1Q9F7N3_SYMMI	Tricarboxylate transport protein, mitochondrial	5.87138	64666_ZOOX_DN12368_c0_g1_i1	A0A1Q9F7N3	unreviewed	SLC25A1 AK812_SmicGene110		integral component of membrane [GO:0016021]	integral component of membrane [GO:0016021]; ATP transmembrane transporter activity [GO:0005347]	ATP transmembrane transporter activity [GO:0005347]	0.000506535	0.00843524	0.624627	0.174228
Symbiont	A0A1Q9EV56_SYMMI	Proliferating cell nuclear antigen	7.10635	64499_ZOOX_DN11519_c0_g1_i3	A0A1Q9EV56	unreviewed	PCNA AK812_SmicGene4869	DNA replication [GO:0006260]; regulation of DNA replication [GO:0006275]	integral component of membrane [GO:0016021]; nucleus [GO:0005634]	integral component of membrane [GO:0016021]; nucleus [GO:0005634]; DNA binding [GO:0003677]; DNA polymerase processivity factor activity [GO:0030337]; DNA replication [GO:0006260]; regulation of DNA replication [GO:0006275]	DNA binding [GO:0003677]; DNA polymerase processivity factor activity [GO:0030337]	0.000547731	0.00886547	0.625145	0.210031
Symbiont	A0A1Q9EQI8_SYMMI	Eukaryotic initiation factor 4A	6.61485	16904_ZOOX_DN19944_c0_g2_i6	A0A1Q9EQI8	unreviewed	EIF4-A AK812_SmicGene6708		integral component of membrane [GO:0016021]	integral component of membrane [GO:0016021]; ATP binding [GO:0005524]; helicase activity [GO:0004386]; translation initiation factor activity [GO:0003743]	ATP binding [GO:0005524]; helicase activity [GO:0004386]; translation initiation factor activity [GO:0003743]	0.00167796	0.0179853	0.625784	0.196718
Symbiont	A0A1Q9D3G0_SYMMI	Voltage-dependent L-type calcium channel subunit alpha-1S	4.87915	6479_ZOOX_DN130751_c0_g2_i3	A0A1Q9D3G0	unreviewed	CACNA1S AK812_SmicGene28800		integral component of membrane [GO:0016021]	integral component of membrane [GO:0016021]; calcium ion binding [GO:0005509]; ion channel activity [GO:0005216]	calcium ion binding [GO:0005509]; ion channel activity [GO:0005216]	8.53367e-05	0.00277864	0.625953	0.159163
Symbiont	A0A1Q9F2U8_SYMMI	Ankyrin repeat domain-containing protein 17	5.40534	20292_ZOOX_DN22394_c0_g1_i13	A0A1Q9F2U8	unreviewed	ANKRD17 AK812_SmicGene1906					0.00160735	0.0175856	0.626246	0.18906
Symbiont	A0A1Q9DF91_SYMMI	Aha1_N domain-containing protein	4.31706	4050_ZOOX_DN118795_c0_g1_i2	A0A1Q9DF91	unreviewed	AK812_SmicGene24226			ATPase activator activity [GO:0001671]; chaperone binding [GO:0051087]	ATPase activator activity [GO:0001671]; chaperone binding [GO:0051087]	0.000518953	0.00854764	0.62722	0.184638
Symbiont	A0A1Q9CT16_SYMMI	Large subunit GTPase 1	5.27646	23930_ZOOX_DN253_c0_g3_i1	A0A1Q9CT16	unreviewed	lsg1 AK812_SmicGene32872		integral component of membrane [GO:0016021]	integral component of membrane [GO:0016021]; ATP binding [GO:0005524]; GTP binding [GO:0005525]; GTPase activity [GO:0003924]; protein kinase activity [GO:0004672]	ATP binding [GO:0005524]; GTPase activity [GO:0003924]; GTP binding [GO:0005525]; protein kinase activity [GO:0004672]	2.83024e-05	0.00154185	0.627407	0.148836
Symbiont	A0A1Q9C401_SYMMI	Catechol O-methyltransferase	5.24431	42752_ZOOX_DN46794_c0_g1_i1	A0A1Q9C401	unreviewed	COMT AK812_SmicGene42272	methylation [GO:0032259]		O-methyltransferase activity [GO:0008171]; methylation [GO:0032259]	O-methyltransferase activity [GO:0008171]	0.000229248	0.00508254	0.627933	0.160725
Symbiont	A0A1Q9D7G5_SYMMI	Luminal-binding protein 5	8.93749	41961_ZOOX_DN45536_c0_g1_i4	A0A1Q9D7G5	unreviewed	BIP5 AK812_SmicGene27213	translation [GO:0006412]	endoplasmic reticulum [GO:0005783]; integral component of membrane [GO:0016021]; proton-transporting V-type ATPase, V0 domain [GO:0033179]; ribosome [GO:0005840]	endoplasmic reticulum [GO:0005783]; integral component of membrane [GO:0016021]; proton-transporting V-type ATPase, V0 domain [GO:0033179]; ribosome [GO:0005840]; ATP binding [GO:0005524]; proton transmembrane transporter activity [GO:0015078]; structural constituent of ribosome [GO:0003735]; translation [GO:0006412]	ATP binding [GO:0005524]; proton transmembrane transporter activity [GO:0015078]; structural constituent of ribosome [GO:0003735]	0.00715434	0.0454043	0.62892	0.376387
Symbiont	A0A1Q9F613_SYMMI	Aspartate aminotransferase	5.39891	62092_ZOOX_DN91927_c3_g1_i1	A0A1Q9F613	unreviewed	aspC AK812_SmicGene709	biosynthetic process [GO:0009058]		calcium ion binding [GO:0005509]; pyridoxal phosphate binding [GO:0030170]; transaminase activity [GO:0008483]; biosynthetic process [GO:0009058]	calcium ion binding [GO:0005509]; pyridoxal phosphate binding [GO:0030170]; transaminase activity [GO:0008483]	0.000477792	0.00811016	0.62958	0.186343
Symbiont	A0A1Q9EYN1_SYMMI	NHP2-like protein 1	6.18089	31163_ZOOX_DN32033_c0_g3_i1	A0A1Q9EYN1	unreviewed	nhp2l1 AK812_SmicGene3555	ribosome biogenesis [GO:0042254]	nucleolus [GO:0005730]; ribonucleoprotein complex [GO:1990904]	nucleolus [GO:0005730]; ribonucleoprotein complex [GO:1990904]; RNA binding [GO:0003723]; ribosome biogenesis [GO:0042254]	RNA binding [GO:0003723]	0.000381503	0.007081	0.629702	0.185661
Symbiont	A0A1Q9DYY5_SYMMI	Fructose-bisphosphate aldolase (EC 4.1.2.13)	7.29505	1991_ZOOX_DN10851_c0_g1_i10	A0A1Q9DYY5	unreviewed	FBA1 AK812_SmicGene17006	glycolytic process [GO:0006096]		calcium ion binding [GO:0005509]; fructose-bisphosphate aldolase activity [GO:0004332]; zinc ion binding [GO:0008270]; glycolytic process [GO:0006096]	calcium ion binding [GO:0005509]; fructose-bisphosphate aldolase activity [GO:0004332]; zinc ion binding [GO:0008270]	0.00094947	0.012372	0.630379	0.221888
Symbiont	A0A1Q9CJQ9_SYMMI	Dynein heavy chain 1, axonemal	4.49329	41202_ZOOX_DN443683_c0_g2_i1	A0A1Q9CJQ9	unreviewed	Dnah1 AK812_SmicGene36129		integral component of membrane [GO:0016021]	integral component of membrane [GO:0016021]; hydrolase activity [GO:0016787]; zinc ion binding [GO:0008270]	hydrolase activity [GO:0016787]; zinc ion binding [GO:0008270]	0.00365687	0.0296703	0.630984	0.229815
Symbiont	A0A1Q9EHA2_SYMMI	Proteasome subunit beta (EC 3.4.25.1)	5.82459	52262_ZOOX_DN59072_c0_g1_i1	A0A1Q9EHA2	unreviewed	psmB6 AK812_SmicGene9867	proteasome-mediated ubiquitin-dependent protein catabolic process [GO:0043161]	cytoplasm [GO:0005737]; nucleus [GO:0005634]; proteasome core complex [GO:0005839]	cytoplasm [GO:0005737]; nucleus [GO:0005634]; proteasome core complex [GO:0005839]; threonine-type endopeptidase activity [GO:0004298]; proteasome-mediated ubiquitin-dependent protein catabolic process [GO:0043161]	threonine-type endopeptidase activity [GO:0004298]	0.00824825	0.0492654	0.631391	0.238414
Symbiont	A0A1Q9BX08_SYMMI	BTB/POZ domain-containing protein	5.90217	65751_ZOOX_DN16758_c0_g1_i1	A0A1Q9BX08	unreviewed	AK812_SmicGene45029					0.0063893	0.042293	0.631515	0.243979
Symbiont	A0A1Q9EJ30_SYMMI	Baculoviral IAP repeat-containing protein 2	5.13428	52602_ZOOX_DN600_c0_g1_i13	A0A1Q9EJ30	unreviewed	BIRC2 AK812_SmicGene9162					0.000858571	0.0115903	0.63457	0.177225
Symbiont	A0A1Q9D728_SYMMI	PCIF1_WW domain-containing protein	4.94339	51178_ZOOX_DN56160_c0_g1_i1	A0A1Q9D728	unreviewed	AK812_SmicGene27463					0.00470423	0.0348626	0.635289	0.224683
Symbiont	A0A1Q9CVT8_SYMMI	Nascent polypeptide-associated complex subunit beta	6.62666	53125_ZOOX_DN61514_c0_g1_i2	A0A1Q9CVT8	unreviewed	Btf3 AK812_SmicGene31791					0.000348999	0.00674901	0.63906	0.185424
Symbiont	A0A1Q9CPT0_SYMMI	Serine/threonine-protein phosphatase rdgC	6.43506	23507_ZOOX_DN24_c0_g2_i3	A0A1Q9CPT0	unreviewed	rdgC AK812_SmicGene34134			calcium ion binding [GO:0005509]	calcium ion binding [GO:0005509]	0.000286933	0.00597415	0.64032	0.176896
Symbiont	A0A1Q9CPQ6_SYMMI	DUF1794 domain-containing protein	5.93253	67087_ZOOX_DN23001_c0_g1_i1	A0A1Q9CPQ6	unreviewed	AK812_SmicGene34214					0.00414528	0.0321525	0.641215	0.216883
Symbiont	A0A1Q9EG55_SYMMI	Kinesin-like protein	6.10933	11390_ZOOX_DN160796_c0_g1_i2	A0A1Q9EG55	unreviewed	kif5 AK812_SmicGene10297	microtubule-based movement [GO:0007018]	integral component of membrane [GO:0016021]; microtubule [GO:0005874]	integral component of membrane [GO:0016021]; microtubule [GO:0005874]; ATP binding [GO:0005524]; microtubule binding [GO:0008017]; microtubule motor activity [GO:0003777]; microtubule-based movement [GO:0007018]	ATP binding [GO:0005524]; microtubule binding [GO:0008017]; microtubule motor activity [GO:0003777]	0.00340763	0.028246	0.642106	0.212324
Symbiont	A5X6J9_9DINO	Proliferating cell nuclear antigen (Fragment)	6.44446	18984_ZOOX_DN21324_c0_g2_i2	A5X6J9	unreviewed	PCNA	DNA replication [GO:0006260]; regulation of DNA replication [GO:0006275]	nucleus [GO:0005634]	nucleus [GO:0005634]; DNA binding [GO:0003677]; DNA polymerase processivity factor activity [GO:0030337]; DNA replication [GO:0006260]; regulation of DNA replication [GO:0006275]	DNA binding [GO:0003677]; DNA polymerase processivity factor activity [GO:0030337]	0.000401385	0.00730367	0.643276	0.180536
Symbiont	A0A1Q9CWQ8_SYMMI	Folate transporter 1	4.05031	39778_ZOOX_DN422_c0_g2_i1	A0A1Q9CWQ8	unreviewed	Slc19a1 AK812_SmicGene31428		integral component of membrane [GO:0016021]	integral component of membrane [GO:0016021]; vitamin transmembrane transporter activity [GO:0090482]	vitamin transmembrane transporter activity [GO:0090482]	0.00572022	0.0393302	0.643303	0.242638
Symbiont	A0A1Q9C937_SYMMI	Extracellular matrix protein FRAS1	5.36334	68419_ZOOX_DN29189_c0_g2_i1	A0A1Q9C937	unreviewed	FRAS1 AK812_SmicGene40247		integral component of membrane [GO:0016021]	integral component of membrane [GO:0016021]		0.00197708	0.0199633	0.643311	0.196364
Symbiont	A0A1Q9C9P4_SYMMI	Glycine--tRNA ligase	5.56121	45652_ZOOX_DN50230_c0_g1_i1	A0A1Q9C9P4	unreviewed	glyQS AK812_SmicGene40068	tRNA aminoacylation for protein translation [GO:0006418]		aminoacyl-tRNA ligase activity [GO:0004812]; ATP binding [GO:0005524]; tRNA aminoacylation for protein translation [GO:0006418]	aminoacyl-tRNA ligase activity [GO:0004812]; ATP binding [GO:0005524]	0.000302408	0.00613317	0.645598	0.181747
Symbiont	A0A1Q9D311_SYMMI	Protein C10	5.32358	12509_ZOOX_DN16839_c0_g1_i1	A0A1Q9D311	unreviewed	AK812_SmicGene28978		cytoplasm [GO:0005737]	cytoplasm [GO:0005737]		0.000897382	0.0119245	0.646774	0.185128
Symbiont	A0A1Q9CZ65_SYMMI	GDP-mannose transporter GONST4	4.89326	65734_ZOOX_DN16719_c0_g1_i1	A0A1Q9CZ65	unreviewed	GONST4 AK812_SmicGene30478		integral component of membrane [GO:0016021]	integral component of membrane [GO:0016021]		0.00148133	0.0165821	0.647269	0.193934
Symbiont	A0A1Q9E3H1_SYMMI	COX2_CUA domain-containing protein	5.5029	31764_ZOOX_DN328004_c0_g1_i1	A0A1Q9E3H1	unreviewed	AK812_SmicGene15202		integral component of membrane [GO:0016021]	integral component of membrane [GO:0016021]; copper ion binding [GO:0005507]; cytochrome-c oxidase activity [GO:0004129]	copper ion binding [GO:0005507]; cytochrome-c oxidase activity [GO:0004129]	7.32828e-05	0.00253919	0.648083	0.163291
Symbiont	A0A1Q9DYT0_SYMMI	Mini-chromosome maintenance complex-binding protein	7.2988	65677_ZOOX_DN16566_c0_g1_i1	A0A1Q9DYT0	unreviewed	mcmbp AK812_SmicGene17022		integral component of membrane [GO:0016021]; nucleus [GO:0005634]	integral component of membrane [GO:0016021]; nucleus [GO:0005634]		0.000632347	0.00966874	0.64917	0.224277
Symbiont	A0A1Q9D8T2_SYMMI	Lipase_3 domain-containing protein	5.6101	36535_ZOOX_DN3804_c0_g1_i5	A0A1Q9D8T2	unreviewed	AK812_SmicGene26763	lipid metabolic process [GO:0006629]		lipid metabolic process [GO:0006629]		0.0032611	0.0274269	0.649824	0.21594
Symbiont	A0A1Q9D6M6_SYMMI	Calcium-transporting ATPase 1, endoplasmic reticulum-type	6.00365	4369_ZOOX_DN120146_c0_g1_i1	A0A1Q9D6M6	unreviewed	ECA1 AK812_SmicGene27534		integral component of membrane [GO:0016021]	integral component of membrane [GO:0016021]; nucleotide binding [GO:0000166]	nucleotide binding [GO:0000166]	0.000274765	0.00579265	0.651166	0.171366
Symbiont	A0A1Q9CMK1_SYMMI	Putative aldo-keto reductase 1	5.59939	42737_ZOOX_DN46782_c0_g1_i2	A0A1Q9CMK1	unreviewed	AKR1 AK812_SmicGene35002			oxidoreductase activity [GO:0016491]; RNA binding [GO:0003723]	oxidoreductase activity [GO:0016491]; RNA binding [GO:0003723]	0.000710828	0.0103817	0.651775	0.190813
Symbiont	A0A1Q9DME8_SYMMI	Kelch-like protein 3	5.31846	54753_ZOOX_DN6619_c0_g1_i1	A0A1Q9DME8	unreviewed	klhl3 AK812_SmicGene21446			GTP binding [GO:0005525]; GTPase activity [GO:0003924]; ubiquitin-protein transferase activity [GO:0004842]	GTPase activity [GO:0003924]; GTP binding [GO:0005525]; ubiquitin-protein transferase activity [GO:0004842]	0.000272372	0.00576194	0.653294	0.176458
Symbiont	A0A1Q9CEE2_SYMMI	Calpain-type cysteine protease ADL1	5.19185	4154_ZOOX_DN119214_c0_g1_i1	A0A1Q9CEE2	unreviewed	ADL1 AK812_SmicGene38178			calcium-dependent cysteine-type endopeptidase activity [GO:0004198]	calcium-dependent cysteine-type endopeptidase activity [GO:0004198]	0.00215485	0.0210337	0.655424	0.213881
Symbiont	A0A1Q9EL26_SYMMI	Mitochondrial substrate carrier family protein S	5.53181	25897_ZOOX_DN2709_c0_g1_i2	A0A1Q9EL26	unreviewed	mcfS AK812_SmicGene8451		integral component of membrane [GO:0016021]	integral component of membrane [GO:0016021]		8.24911e-06	0.000787633	0.656011	0.150439
Symbiont	A0A1Q9C785_SYMMI	D-alanyl-D-alanine carboxypeptidase	6.49172	13839_ZOOX_DN17677_c0_g1_i1	A0A1Q9C785	unreviewed	AK812_SmicGene40975			carboxypeptidase activity [GO:0004180]	carboxypeptidase activity [GO:0004180]	0.000365909	0.00688849	0.656139	0.182429
Symbiont	A0A1Q9DHV0_SYMMI	26S proteasome non-ATPase regulatory subunit 13	5.05495	29980_ZOOX_DN309611_c0_g1_i1	A0A1Q9DHV0	unreviewed	psmD13 AK812_SmicGene23265		proteasome complex [GO:0000502]	proteasome complex [GO:0000502]		0.00337152	0.0280853	0.65622	0.240717
Symbiont	A0A1Q9EB33_SYMMI	WD repeat-containing protein 65	6.47754	45010_ZOOX_DN49181_c1_g1_i7	A0A1Q9EB33	unreviewed	Wdr65 AK812_SmicGene12288	protein folding [GO:0006457]		peptidyl-prolyl cis-trans isomerase activity [GO:0003755]; protein folding [GO:0006457]	peptidyl-prolyl cis-trans isomerase activity [GO:0003755]	0.000264388	0.00565784	0.656903	0.183928
Symbiont	A0A1Q9C7J5_SYMMI	SAM domain-containing protein	4.79586	51228_ZOOX_DN5628_c5_g1_i4	A0A1Q9C7J5	unreviewed	AK812_SmicGene40939	regulation of cyclin-dependent protein serine/threonine kinase activity [GO:0000079]		protein kinase binding [GO:0019901]; regulation of cyclin-dependent protein serine/threonine kinase activity [GO:0000079]	protein kinase binding [GO:0019901]	0.00212908	0.0209398	0.657899	0.210975
Symbiont	A0A1Q9EM92_SYMMI	RING-H2 finger protein ATL5	4.55801	51530_ZOOX_DN57026_c0_g1_i4	A0A1Q9EM92	unreviewed	ATL5 AK812_SmicGene7951					0.00580131	0.0397045	0.657948	0.227779
Symbiont	A0A1Q9CJ94_SYMMI	Phospholipase DDHD2	3.94211	9448_ZOOX_DN149043_c0_g1_i3	A0A1Q9CJ94	unreviewed	DDHD2 AK812_SmicGene36337		integral component of membrane [GO:0016021]	integral component of membrane [GO:0016021]		0.00510395	0.0367485	0.658189	0.252376
Symbiont	A0A1Q9C6X3_SYMMI	Nudix hydrolase domain-containing protein	6.57501	47194_ZOOX_DN518837_c0_g1_i1	A0A1Q9C6X3	unreviewed	AK812_SmicGene41109			hydrolase activity [GO:0016787]	hydrolase activity [GO:0016787]	0.006578	0.0430789	0.658195	0.238352
Symbiont	A0A1Q9C4Z2_SYMMI	Protein strawberry notch-like 2	5.86844	3188_ZOOX_DN114319_c0_g1_i1	A0A1Q9C4Z2	unreviewed	Sbno2 AK812_SmicGene41913	regulation of transcription, DNA-templated [GO:0006355]		regulation of transcription, DNA-templated [GO:0006355]		3.91145e-05	0.00180141	0.658354	0.157613
Symbiont	A0A1Q9DAB8_SYMMI	Metallophosphoesterase domain-containing protein 1	4.83013	25158_ZOOX_DN263694_c0_g1_i1	A0A1Q9DAB8	unreviewed	Mpped1 AK812_SmicGene26073		integral component of membrane [GO:0016021]; mitochondrial inner membrane [GO:0005743]	integral component of membrane [GO:0016021]; mitochondrial inner membrane [GO:0005743]; calcium ion binding [GO:0005509]; phosphoprotein phosphatase activity [GO:0004721]	calcium ion binding [GO:0005509]; phosphoprotein phosphatase activity [GO:0004721]	0.00123731	0.0147044	0.659055	0.20554
Symbiont	A0A1Q9DZD2_SYMMI	Carnitinyl-CoA dehydratase	5.11413	29073_ZOOX_DN30014_c0_g1_i1	A0A1Q9DZD2	unreviewed	caiD AK812_SmicGene16766			catalytic activity [GO:0003824]; metal ion binding [GO:0046872]	catalytic activity [GO:0003824]; metal ion binding [GO:0046872]	0.000551807	0.00890802	0.659099	0.185525
Symbiont	A0A1Q9ET75_SYMMI	Alkaline ceramidase 3	3.86548	22762_ZOOX_DN244083_c0_g2_i1	A0A1Q9ET75	unreviewed	ACER3 AK812_SmicGene5682	ceramide metabolic process [GO:0006672]	integral component of membrane [GO:0016021]	integral component of membrane [GO:0016021]; hydrolase activity, acting on carbon-nitrogen (but not peptide) bonds, in linear amides [GO:0016811]; ceramide metabolic process [GO:0006672]	hydrolase activity, acting on carbon-nitrogen (but not peptide) bonds, in linear amides [GO:0016811]	0.00606545	0.0409269	0.659517	0.239361
Symbiont	A0A1Q9DL79_SYMMI	Protein NLRC3	5.82145	294_ZOOX_DN1010_c1_g1_i11	A0A1Q9DL79	unreviewed	NLRC3 AK812_SmicGene21898			calcium ion binding [GO:0005509]	calcium ion binding [GO:0005509]	0.00274886	0.0246796	0.660664	0.27279
Symbiont	A0A1Q9F1H3_SYMMI	SAP domain-containing protein	5.19855	6152_ZOOX_DN12920_c0_g1_i5	A0A1Q9F1H3	unreviewed	AK812_SmicGene2480					0.00758306	0.0469473	0.660946	0.268436
Symbiont	A0A1Q9CEB7_SYMMI	tRNA 2-selenouridine synthase	4.12037	19652_ZOOX_DN218744_c0_g2_i1	A0A1Q9CEB7	unreviewed	selU AK812_SmicGene38213	tRNA wobble uridine modification [GO:0002098]		carbon-sulfur lyase activity [GO:0016846]; metal ion binding [GO:0046872]; thiosulfate sulfurtransferase activity [GO:0004792]; tRNA 2-selenouridine synthase activity [GO:0043828]; tRNA wobble uridine modification [GO:0002098]	carbon-sulfur lyase activity [GO:0016846]; metal ion binding [GO:0046872]; thiosulfate sulfurtransferase activity [GO:0004792]; tRNA 2-selenouridine synthase activity [GO:0043828]	0.00099005	0.0128041	0.661678	0.207929
Symbiont	A0A1Q9CVC7_SYMMI	Voltage-dependent L-type calcium channel subunit alpha-1C	4.36128	51599_ZOOX_DN5713_c0_g1_i1	A0A1Q9CVC7	unreviewed	CACNA1C AK812_SmicGene31969		integral component of membrane [GO:0016021]	integral component of membrane [GO:0016021]; calcium ion binding [GO:0005509]; ion channel activity [GO:0005216]	calcium ion binding [GO:0005509]; ion channel activity [GO:0005216]	0.0041754	0.0323054	0.662476	0.227849
Symbiont	A0A1Q9CFG8_SYMMI	Tubulin epsilon chain	4.74959	70878_ZOOX_DN43789_c0_g1_i1	A0A1Q9CFG8	unreviewed	Tube1 AK812_SmicGene37747	microtubule-based process [GO:0007017]	microtubule [GO:0005874]	microtubule [GO:0005874]; GTP binding [GO:0005525]; GTPase activity [GO:0003924]; microtubule-based process [GO:0007017]	GTPase activity [GO:0003924]; GTP binding [GO:0005525]	0.000351614	0.00675163	0.663259	0.190059
Symbiont	A0A1Q9DG26_SYMMI	Persulfide dioxygenase ETHE1, mitochondrial	7.18334	19172_ZOOX_DN21461_c0_g1_i1	A0A1Q9DG26	unreviewed	ETHE1 AK812_SmicGene23884			dioxygenase activity [GO:0051213]	dioxygenase activity [GO:0051213]	0.00196759	0.0199144	0.663561	0.214566
Symbiont	A0A1Q9CVM5_SYMMI	Zinc finger AN1 and C2H2 domain-containing stress-associated protein 16	3.84456	38712_ZOOX_DN407806_c0_g1_i1	A0A1Q9CVM5	unreviewed	SAP16 AK812_SmicGene31864			zinc ion binding [GO:0008270]	zinc ion binding [GO:0008270]	0.00630914	0.0419428	0.663832	0.262015
Symbiont	A0A1Q9EHY8_SYMMI	Serine/threonine-protein kinase pkn1	6.5028	14894_ZOOX_DN183737_c0_g2_i1	A0A1Q9EHY8	unreviewed	pkn1 AK812_SmicGene9659			kinase activity [GO:0016301]	kinase activity [GO:0016301]	0.000267974	0.00571471	0.664766	0.179091
Symbiont	A0A1Q9CYS5_SYMMI	Cationic amino acid transporter 9, chloroplastic	4.39819	13109_ZOOX_DN171723_c0_g1_i2	A0A1Q9CYS5	unreviewed	CAT9 AK812_SmicGene30608		integral component of membrane [GO:0016021]	integral component of membrane [GO:0016021]; transmembrane transporter activity [GO:0022857]	transmembrane transporter activity [GO:0022857]	0.00158425	0.0173785	0.665783	0.225119
Symbiont	A0A1Q9CTS6_SYMMI	Dual specificity protein phosphatase 9	5.75535	49063_ZOOX_DN53645_c0_g1_i1	A0A1Q9CTS6	unreviewed	DUSP9 AK812_SmicGene32532			protein tyrosine/serine/threonine phosphatase activity [GO:0008138]	protein tyrosine/serine/threonine phosphatase activity [GO:0008138]	0.000109367	0.00322819	0.665815	0.173216
Symbiont	A0A1Q9DQG4_SYMMI	Exportin-2	7.27855	17217_ZOOX_DN20132_c0_g1_i3	A0A1Q9DQG4	unreviewed	cse1l AK812_SmicGene20263	intracellular protein transport [GO:0006886]; pathogenesis [GO:0009405]		Ran GTPase binding [GO:0008536]; serine-type endopeptidase activity [GO:0004252]; intracellular protein transport [GO:0006886]; pathogenesis [GO:0009405]	Ran GTPase binding [GO:0008536]; serine-type endopeptidase activity [GO:0004252]	0.00477187	0.0351524	0.665957	0.232188
Symbiont	A0A1Q9DND6_SYMMI	Type-3 glutamine synthetase	7.41632	51890_ZOOX_DN5785_c0_g1_i12	A0A1Q9DND6	unreviewed	glnA3 AK812_SmicGene21035	nitrogen compound metabolic process [GO:0006807]		glutamate-ammonia ligase activity [GO:0004356]; nitrogen compound metabolic process [GO:0006807]	glutamate-ammonia ligase activity [GO:0004356]	0.00644432	0.0425049	0.666087	0.246089
Symbiont	A0A1Q9CJU4_SYMMI	Potassium/sodium hyperpolarization-activated cyclic nucleotide-gated channel 2	4.31481	550_ZOOX_DN102127_c0_g1_i2	A0A1Q9CJU4	unreviewed	HCN2 AK812_SmicGene36073		integral component of membrane [GO:0016021]	integral component of membrane [GO:0016021]		0.00134574	0.0155721	0.666517	0.218227
Symbiont	A0A1Q9C2C7_SYMMI	Ubiquitin carboxyl-terminal hydrolase 19	5.55884	42075_ZOOX_DN456975_c0_g1_i1	A0A1Q9C2C7	unreviewed	UBP19 AK812_SmicGene42911	protein deubiquitination [GO:0016579]	integral component of membrane [GO:0016021]	integral component of membrane [GO:0016021]; thiol-dependent ubiquitinyl hydrolase activity [GO:0036459]; protein deubiquitination [GO:0016579]	thiol-dependent ubiquitinyl hydrolase activity [GO:0036459]	7.60525e-05	0.0025914	0.666718	0.155224
Symbiont	A0A1Q9CYT5_SYMMI	Lysosomal Pro-X carboxypeptidase	5.44542	56120_ZOOX_DN70693_c0_g1_i4	A0A1Q9CYT5	unreviewed	PRCP AK812_SmicGene30618			carboxypeptidase activity [GO:0004180]; serine-type peptidase activity [GO:0008236]	carboxypeptidase activity [GO:0004180]; serine-type peptidase activity [GO:0008236]	2.62509e-05	0.0014691	0.668468	0.151284
Symbiont	A0A1Q9CT19_SYMMI	Prostaglandin F synthase	5.84922	41940_ZOOX_DN4550_c0_g1_i3	A0A1Q9CT19	unreviewed	AK812_SmicGene32879			oxidoreductase activity [GO:0016491]	oxidoreductase activity [GO:0016491]	0.000401058	0.00730367	0.668673	0.173597
Symbiont	A0A1Q9D1G6_SYMMI	Putative ABC transporter ATP-binding protein/permease	6.08554	26426_ZOOX_DN27439_c0_g1_i4	A0A1Q9D1G6	unreviewed	YOL075C AK812_SmicGene29572		integral component of membrane [GO:0016021]	integral component of membrane [GO:0016021]; ATP binding [GO:0005524]; ATPase activity [GO:0016887]; GTP binding [GO:0005525]; GTPase activity [GO:0003924]	ATPase activity [GO:0016887]; ATP binding [GO:0005524]; GTPase activity [GO:0003924]; GTP binding [GO:0005525]	0.00213502	0.0209398	0.668936	0.205616
Symbiont	A0A1Q9CYR2_SYMMI	Endopolygalacturonase	6.44833	43260_ZOOX_DN475349_c0_g1_i1	A0A1Q9CYR2	unreviewed	AK812_SmicGene30669	carbohydrate metabolic process [GO:0005975]	membrane [GO:0016020]	membrane [GO:0016020]; GTP binding [GO:0005525]; polygalacturonase activity [GO:0004650]; carbohydrate metabolic process [GO:0005975]	GTP binding [GO:0005525]; polygalacturonase activity [GO:0004650]	0.00454014	0.0341816	0.669152	0.232893
Symbiont	A0A1Q9EUE2_SYMMI	ZnF_CDGSH domain-containing protein	4.54689	35959_ZOOX_DN37290_c1_g1_i12	A0A1Q9EUE2	unreviewed	ubiB AK812_SmicGene5174		integral component of membrane [GO:0016021]; intracellular membrane-bounded organelle [GO:0043231]	integral component of membrane [GO:0016021]; intracellular membrane-bounded organelle [GO:0043231]; 2 iron, 2 sulfur cluster binding [GO:0051537]; metal ion binding [GO:0046872]	2 iron, 2 sulfur cluster binding [GO:0051537]; metal ion binding [GO:0046872]	0.00157979	0.0173561	0.671429	0.218381
Symbiont	A0A1Q9CQS3_SYMMI	Protein RCC2	4.70334	9401_ZOOX_DN14867_c0_g1_i3	A0A1Q9CQS3	unreviewed	RCC2 AK812_SmicGene33772					0.000460079	0.00791659	0.672382	0.195536
Symbiont	A0A1Q9DYR2_SYMMI	Voltage-dependent calcium channel type A subunit alpha-1	4.68333	66713_ZOOX_DN2132_c0_g2_i1	A0A1Q9DYR2	unreviewed	cac AK812_SmicGene17069		integral component of membrane [GO:0016021]; plasma membrane [GO:0005886]	integral component of membrane [GO:0016021]; plasma membrane [GO:0005886]; calcium ion binding [GO:0005509]; cation channel activity [GO:0005261]	calcium ion binding [GO:0005509]; cation channel activity [GO:0005261]	0.00273852	0.0246222	0.673152	0.220113
Symbiont	A0A1Q9EL63_SYMMI	GDP-fucose protein O-fucosyltransferase 2	6.17146	56903_ZOOX_DN73434_c0_g1_i1	A0A1Q9EL63	unreviewed	POFUT2 AK812_SmicGene8337	fucose metabolic process [GO:0006004]	integral component of membrane [GO:0016021]	integral component of membrane [GO:0016021]; transferase activity, transferring glycosyl groups [GO:0016757]; fucose metabolic process [GO:0006004]	transferase activity, transferring glycosyl groups [GO:0016757]	4.97266e-05	0.0020422	0.673174	0.167035
Symbiont	A0A1Q9D5D7_SYMMI	Protein phosphatase 1 regulatory subunit 12B	5.60975	56981_ZOOX_DN73734_c1_g1_i7	A0A1Q9D5D7	unreviewed	Ppp1r12b AK812_SmicGene27986					0.000129989	0.003546	0.673536	0.167556
Symbiont	A0A1Q9D9W9_SYMMI	Dolichyl-diphosphooligosaccharide--protein glycotransferase (EC 2.4.99.18)	7.64324	391_ZOOX_DN101426_c0_g1_i15	A0A1Q9D9W9	unreviewed	stt3 AK812_SmicGene26330	protein glycosylation [GO:0006486]; transcription, DNA-templated [GO:0006351]	integral component of membrane [GO:0016021]	integral component of membrane [GO:0016021]; DNA-directed 5'-3' RNA polymerase activity [GO:0003899]; dolichyl-diphosphooligosaccharide-protein glycotransferase activity [GO:0004579]; metal ion binding [GO:0046872]; nucleic acid binding [GO:0003676]; protein glycosylation [GO:0006486]; transcription, DNA-templated [GO:0006351]	DNA-directed 5'-3' RNA polymerase activity [GO:0003899]; dolichyl-diphosphooligosaccharide-protein glycotransferase activity [GO:0004579]; metal ion binding [GO:0046872]; nucleic acid binding [GO:0003676]	0.00409912	0.031942	0.673957	0.246308
Symbiont	A0A1Q9EHM7_SYMMI	Potassium voltage-gated channel subfamily B member 2	5.70769	36092_ZOOX_DN37455_c0_g1_i2	A0A1Q9EHM7	unreviewed	KCNB2 AK812_SmicGene9772	regulation of ion transmembrane transport [GO:0034765]	voltage-gated potassium channel complex [GO:0008076]	voltage-gated potassium channel complex [GO:0008076]; ubiquitin-protein transferase activity [GO:0004842]; voltage-gated potassium channel activity [GO:0005249]; regulation of ion transmembrane transport [GO:0034765]	ubiquitin-protein transferase activity [GO:0004842]; voltage-gated potassium channel activity [GO:0005249]	0.000206719	0.00476022	0.674031	0.172408
Symbiont	A0A1Q9F7C7_SYMMI	Ankyrin repeat and KH domain-containing protein mask	4.72652	15932_ZOOX_DN192051_c3_g1_i1	A0A1Q9F7C7	unreviewed	mask AK812_SmicGene210	biosynthetic process [GO:0009058]		ATP binding [GO:0005524]; hydrolase activity [GO:0016787]; hydroxymethyl-, formyl- and related transferase activity [GO:0016742]; protein kinase activity [GO:0004672]; biosynthetic process [GO:0009058]	ATP binding [GO:0005524]; hydrolase activity [GO:0016787]; hydroxymethyl-, formyl- and related transferase activity [GO:0016742]; protein kinase activity [GO:0004672]	0.00010477	0.00313596	0.674924	0.179578
Symbiont	A0A1Q9CF87_SYMMI	Mannose-specific lectin	6.15026	964_ZOOX_DN10387_c0_g1_i23	A0A1Q9CF87	unreviewed	dfa AK812_SmicGene37840	pathogenesis [GO:0009405]		carbohydrate binding [GO:0030246]; toxin activity [GO:0090729]; pathogenesis [GO:0009405]	carbohydrate binding [GO:0030246]; toxin activity [GO:0090729]	0.000283916	0.00592647	0.675028	0.186605
Symbiont	A0A1Q9EVM3_SYMMI	CDP-diacylglycerol--glycerol-3-phosphate 3-phosphatidyltransferase	4.45283	44795_ZOOX_DN490139_c0_g1_i1	A0A1Q9EVM3	unreviewed	pgsA AK812_SmicGene4681	phospholipid biosynthetic process [GO:0008654]	integral component of membrane [GO:0016021]	integral component of membrane [GO:0016021]; CDP-diacylglycerol-glycerol-3-phosphate 3-phosphatidyltransferase activity [GO:0008444]; phospholipid biosynthetic process [GO:0008654]	CDP-diacylglycerol-glycerol-3-phosphate 3-phosphatidyltransferase activity [GO:0008444]	0.00148955	0.016652	0.675318	0.214172
Symbiont	A0A1Q9F2U3_SYMMI	Serine/threonine-protein kinase Nek1	7.06141	9540_ZOOX_DN14960_c0_g1_i10	A0A1Q9F2U3	unreviewed	NEK1 AK812_SmicGene1999		integral component of membrane [GO:0016021]	integral component of membrane [GO:0016021]; ATP binding [GO:0005524]; protein kinase activity [GO:0004672]	ATP binding [GO:0005524]; protein kinase activity [GO:0004672]	0.000495352	0.00828637	0.676678	0.209133
Symbiont	A0A1Q9CBF6_SYMMI	Apurinic endonuclease-redox protein	5.62119	42792_ZOOX_DN46858_c0_g1_i2	A0A1Q9CBF6	unreviewed	ARP AK812_SmicGene39335	DNA repair [GO:0006281]		DNA binding [GO:0003677]; endonuclease activity [GO:0004519]; kinase activity [GO:0016301]; phosphotransferase activity, alcohol group as acceptor [GO:0016773]; DNA repair [GO:0006281]	DNA binding [GO:0003677]; endonuclease activity [GO:0004519]; kinase activity [GO:0016301]; phosphotransferase activity, alcohol group as acceptor [GO:0016773]	0.0038128	0.0304562	0.6767	0.240638
Symbiont	A0A1Q9DLI5_SYMMI	Modification methylase HpaII	6.93779	29567_ZOOX_DN30494_c0_g1_i1	A0A1Q9DLI5	unreviewed	hpaIIM AK812_SmicGene21759	methylation [GO:0032259]	integral component of membrane [GO:0016021]	integral component of membrane [GO:0016021]; methyltransferase activity [GO:0008168]; methylation [GO:0032259]	methyltransferase activity [GO:0008168]	0.0009621	0.0125127	0.678565	0.204524
Symbiont	A0A1Q9C9Z8_SYMMI	Protein farnesyltransferase/geranylgeranyltransferase type-1 subunit alpha	4.83022	54521_ZOOX_DN65586_c0_g1_i1	A0A1Q9C9Z8	unreviewed	FNTA AK812_SmicGene39916	protein prenylation [GO:0018342]		protein prenyltransferase activity [GO:0008318]; protein prenylation [GO:0018342]	protein prenyltransferase activity [GO:0008318]	0.00674661	0.0437157	0.67878	0.255661
Symbiont	A0A1Q9DLN2_SYMMI	Putative pyridoxine biosynthesis protein pdx1	7.88911	64717_ZOOX_DN12500_c0_g1_i2	A0A1Q9DLN2	unreviewed	pdx1 AK812_SmicGene21738	pyridoxal phosphate biosynthetic process [GO:0042823]		catalytic activity [GO:0003824]; pyridoxal phosphate biosynthetic process [GO:0042823]	catalytic activity [GO:0003824]	0.0073525	0.0460604	0.679477	0.265814
Symbiont	A0A1Q9DT95_SYMMI	Apple domain-containing protein	5.79414	39767_ZOOX_DN42284_c0_g1_i2	A0A1Q9DT95	unreviewed	AK812_SmicGene19159		integral component of membrane [GO:0016021]	integral component of membrane [GO:0016021]		1.30737e-05	0.000993601	0.680889	0.157449
Symbiont	A0A1Q9F2I7_SYMMI	Bile salt-activated lipase	4.46872	67035_ZOOX_DN22757_c0_g1_i1	A0A1Q9F2I7	unreviewed	Cel AK812_SmicGene2022					9.41018e-05	0.00294056	0.680979	0.171347
Symbiont	A0A1Q9D348_SYMMI	Translational activator GCN1	5.47182	38826_ZOOX_DN408749_c0_g1_i1	A0A1Q9D348	unreviewed	GCN1L1 AK812_SmicGene28944	positive regulation of kinase activity [GO:0033674]; regulation of translation [GO:0006417]		protein kinase binding [GO:0019901]; protein kinase regulator activity [GO:0019887]; ribosome binding [GO:0043022]; positive regulation of kinase activity [GO:0033674]; regulation of translation [GO:0006417]	protein kinase binding [GO:0019901]; protein kinase regulator activity [GO:0019887]; ribosome binding [GO:0043022]	0.000288659	0.00599657	0.681155	0.183995
Symbiont	A0A1Q9EWZ0_SYMMI	Autoinducer 2-degrading protein LsrG	5.45323	67_ZOOX_DN100312_c0_g1_i1	A0A1Q9EWZ0	unreviewed	lsrG AK812_SmicGene4203		integral component of membrane [GO:0016021]	integral component of membrane [GO:0016021]; calcium ion binding [GO:0005509]; ion channel activity [GO:0005216]; nucleic acid binding [GO:0003676]	calcium ion binding [GO:0005509]; ion channel activity [GO:0005216]; nucleic acid binding [GO:0003676]	0.000111011	0.00323752	0.681735	0.181061
Symbiont	A0A1Q9DBM8_SYMMI	Beta-amylase (EC 3.2.1.2)	7.50465	23902_ZOOX_DN253704_c0_g1_i1	A0A1Q9DBM8	unreviewed	ARF AK812_SmicGene25526	polysaccharide catabolic process [GO:0000272]		amylopectin maltohydrolase activity [GO:0102229]; beta-amylase activity [GO:0016161]; GTP binding [GO:0005525]; polysaccharide catabolic process [GO:0000272]	amylopectin maltohydrolase activity [GO:0102229]; beta-amylase activity [GO:0016161]; GTP binding [GO:0005525]	0.00190081	0.0194591	0.68323	0.235764
Symbiont	A0A1Q9D6P5_SYMMI	Acyl-CoA synthetase short-chain family member 3, mitochondrial	5.29578	31280_ZOOX_DN32120_c0_g1_i1	A0A1Q9D6P5	unreviewed	ACSS3 AK812_SmicGene27535			catalytic activity [GO:0003824]; nucleotide binding [GO:0000166]	catalytic activity [GO:0003824]; nucleotide binding [GO:0000166]	0.00159735	0.0174922	0.683866	0.213444
Symbiont	A0A1Q9ELS3_SYMMI	Peroxiredoxin-5, mitochondrial	7.0151	49962_ZOOX_DN549294_c0_g1_i2	A0A1Q9ELS3	unreviewed	PRDX5 AK812_SmicGene8234			oxidoreductase activity [GO:0016491]	oxidoreductase activity [GO:0016491]	0.00192708	0.0196392	0.686471	0.224665
Symbiont	A0A1Q9CVA2_SYMMI	OTU domain-containing protein	5.56065	40821_ZOOX_DN43808_c0_g1_i1	A0A1Q9CVA2	unreviewed	AK812_SmicGene32052					0.000419161	0.00750103	0.687662	0.180478
Symbiont	A0A1Q9DBV6_SYMMI	Protein sel-1-like 2	4.03445	35087_ZOOX_DN36393_c0_g1_i3	A0A1Q9DBV6	unreviewed	SEL1L2 AK812_SmicGene25462					0.00454212	0.0341825	0.687682	0.250235
Symbiont	A0A1Q9CR18_SYMMI	Alpha-amylase (EC 3.2.1.1)	6.42286	68472_ZOOX_DN2944_c0_g5_i3	A0A1Q9CR18	unreviewed	mok11 AK812_SmicGene33683	carbohydrate metabolic process [GO:0005975]	integral component of membrane [GO:0016021]	integral component of membrane [GO:0016021]; alpha-amylase activity [GO:0004556]; alpha-amylase activity (releasing maltohexaose) [GO:0103025]; cation binding [GO:0043169]; transferase activity, transferring glycosyl groups [GO:0016757]; carbohydrate metabolic process [GO:0005975]	alpha-amylase activity [GO:0004556]; alpha-amylase activity (releasing maltohexaose) [GO:0103025]; cation binding [GO:0043169]; transferase activity, transferring glycosyl groups [GO:0016757]	0.00221816	0.0214522	0.692218	0.216276
Symbiont	A0A1Q9F4Z3_SYMMI	DnaJ-like 1, mitochondrial	5.04349	28307_ZOOX_DN293150_c0_g1_i1	A0A1Q9F4Z3	unreviewed	AK812_SmicGene1062	signal peptide processing [GO:0006465]	integral component of membrane [GO:0016021]; signal peptidase complex [GO:0005787]	integral component of membrane [GO:0016021]; signal peptidase complex [GO:0005787]; signal peptide processing [GO:0006465]		0.00226096	0.021759	0.692831	0.226429
Symbiont	A0A1Q9F7G5_SYMMI	Putative RNA pseudouridine synthase	4.25555	1524_ZOOX_DN106654_c3_g1_i1	A0A1Q9F7G5	unreviewed	AK812_SmicGene99	DNA integration [GO:0015074]; pseudouridine synthesis [GO:0001522]		pseudouridine synthase activity [GO:0009982]; RNA binding [GO:0003723]; DNA integration [GO:0015074]; pseudouridine synthesis [GO:0001522]	pseudouridine synthase activity [GO:0009982]; RNA binding [GO:0003723]	0.00235327	0.0223906	0.694932	0.218059
Symbiont	A0A1Q9DAK8_SYMMI	Purine nucleoside phosphorylase	4.753	40018_ZOOX_DN427271_c0_g1_i3	A0A1Q9DAK8	unreviewed	AK812_SmicGene25984	nucleoside metabolic process [GO:0009116]		catalytic activity [GO:0003824]; nucleoside metabolic process [GO:0009116]	catalytic activity [GO:0003824]	0.00410198	0.0319508	0.695172	0.238042
Symbiont	A0A1Q9EI33_SYMMI	Potassium voltage-gated channel subfamily H member 2	6.4036	42253_ZOOX_DN46047_c0_g2_i3	A0A1Q9EI33	unreviewed	KCNH2 AK812_SmicGene9658		integral component of membrane [GO:0016021]	integral component of membrane [GO:0016021]; ion channel activity [GO:0005216]	ion channel activity [GO:0005216]	0.000750962	0.0107248	0.69534	0.210174
Symbiont	A0A1Q9C5X9_SYMMI	Calpain-type cysteine protease DEK1	6.16214	818_ZOOX_DN103324_c0_g1_i1	A0A1Q9C5X9	unreviewed	DEK1 AK812_SmicGene41500		integral component of membrane [GO:0016021]	integral component of membrane [GO:0016021]; calcium-dependent cysteine-type endopeptidase activity [GO:0004198]; pyridoxal phosphate binding [GO:0030170]; transaminase activity [GO:0008483]	calcium-dependent cysteine-type endopeptidase activity [GO:0004198]; pyridoxal phosphate binding [GO:0030170]; transaminase activity [GO:0008483]	0.000266065	0.00568713	0.695396	0.178168
Symbiont	A0A1Q9CQ92_SYMMI	Retinol dehydrogenase 14	5.73243	34695_ZOOX_DN35880_c1_g1_i1	A0A1Q9CQ92	unreviewed	RDH14 AK812_SmicGene33975		integral component of membrane [GO:0016021]	integral component of membrane [GO:0016021]; oxidoreductase activity [GO:0016491]	oxidoreductase activity [GO:0016491]	0.00459561	0.0343888	0.695633	0.239994
Symbiont	A0A1Q9D3S3_SYMMI	ER lumen protein-retaining receptor	5.47288	38435_ZOOX_DN404812_c0_g1_i2	A0A1Q9D3S3	unreviewed	KdelR AK812_SmicGene28658	DNA integration [GO:0015074]; protein retention in ER lumen [GO:0006621]; protein transport [GO:0015031]; vesicle-mediated transport [GO:0016192]	endoplasmic reticulum membrane [GO:0005789]; integral component of membrane [GO:0016021]	endoplasmic reticulum membrane [GO:0005789]; integral component of membrane [GO:0016021]; ER retention sequence binding [GO:0046923]; DNA integration [GO:0015074]; protein retention in ER lumen [GO:0006621]; protein transport [GO:0015031]; vesicle-mediated transport [GO:0016192]	ER retention sequence binding [GO:0046923]	0.000455138	0.00787032	0.69571	0.188378
Symbiont	A0A1Q9ET70_SYMMI	Deoxyhypusine hydroxylase	4.01612	62661_ZOOX_DN94293_c0_g1_i7	A0A1Q9ET70	unreviewed	LIA1 AK812_SmicGene5651					0.00380728	0.0304273	0.696005	0.252475
Symbiont	A0A1Q9C6U7_SYMMI	Arylsulfatase B	7.46758	41249_ZOOX_DN44447_c0_g1_i3	A0A1Q9C6U7	unreviewed	Arsb AK812_SmicGene41159			sulfuric ester hydrolase activity [GO:0008484]	sulfuric ester hydrolase activity [GO:0008484]	0.00121784	0.0145385	0.696803	0.233198
Symbiont	A0A1Q9CLQ2_SYMMI	DNA repair protein RAD5	4.54178	4505_ZOOX_DN12083_c0_g1_i8	A0A1Q9CLQ2	unreviewed	RAD5 AK812_SmicGene35342					0.0062189	0.0415625	0.696852	0.254533
Symbiont	A0A1Q9EAX8_SYMMI	3-hydroxyanthranilate 3,4-dioxygenase	6.70535	50046_ZOOX_DN549681_c0_g1_i1	A0A1Q9EAX8	unreviewed	Haao AK812_SmicGene12390	pyridine nucleotide biosynthetic process [GO:0019363]	integral component of membrane [GO:0016021]	integral component of membrane [GO:0016021]; 3-hydroxyanthranilate 3,4-dioxygenase activity [GO:0000334]; iron ion binding [GO:0005506]; pyridine nucleotide biosynthetic process [GO:0019363]	3-hydroxyanthranilate 3,4-dioxygenase activity [GO:0000334]; iron ion binding [GO:0005506]	0.00606509	0.0409269	0.698726	0.265986
Symbiont	A0A1Q9CUK9_SYMMI	Prolyl aminopeptidase (EC 3.4.11.5)	4.92273	54495_ZOOX_DN65520_c0_g1_i2	A0A1Q9CUK9	unreviewed	pip AK812_SmicGene32268		cytoplasm [GO:0005737]	cytoplasm [GO:0005737]; aminopeptidase activity [GO:0004177]; N-acetyltransferase activity [GO:0008080]	aminopeptidase activity [GO:0004177]; N-acetyltransferase activity [GO:0008080]	0.000162362	0.00410585	0.699522	0.180895
Symbiont	A0A1Q9CEV0_SYMMI	Na(+)/H(+) antiporter NhaD	4.70978	71962_ZOOX_DN7_c0_g3_i1	A0A1Q9CEV0	unreviewed	nhaD AK812_SmicGene38030	transmembrane transport [GO:0055085]	integral component of membrane [GO:0016021]	integral component of membrane [GO:0016021]; phosphatase activity [GO:0016791]; transmembrane transport [GO:0055085]	phosphatase activity [GO:0016791]	8.75516e-06	0.000804429	0.699916	0.150561
Symbiont	A0A1Q9DVV1_SYMMI	ATP synthase F(0) complex subunit C1, mitochondrial	7.38396	34095_ZOOX_DN35261_c0_g1_i1	A0A1Q9DVV1	unreviewed	Atp5g1 AK812_SmicGene18153	ATP synthesis coupled proton transport [GO:0015986]	integral component of membrane [GO:0016021]; proton-transporting ATP synthase complex, coupling factor F(o) [GO:0045263]	integral component of membrane [GO:0016021]; proton-transporting ATP synthase complex, coupling factor F(o) [GO:0045263]; lipid binding [GO:0008289]; proton transmembrane transporter activity [GO:0015078]; ATP synthesis coupled proton transport [GO:0015986]	lipid binding [GO:0008289]; proton transmembrane transporter activity [GO:0015078]	0.000731985	0.0105447	0.703447	0.227504
Symbiont	A0A1Q9D090_SYMMI	Glycerol-3-phosphate dehydrogenase [NAD(+)] (EC 1.1.1.8)	5.78207	62932_ZOOX_DN95292_c0_g1_i1	A0A1Q9D090	unreviewed	gpsA AK812_SmicGene30073	carbohydrate metabolic process [GO:0005975]; glycerol-3-phosphate catabolic process [GO:0046168]	glycerol-3-phosphate dehydrogenase complex [GO:0009331]	glycerol-3-phosphate dehydrogenase complex [GO:0009331]; glycerol-3-phosphate dehydrogenase [NAD+] activity [GO:0004367]; NAD binding [GO:0051287]; carbohydrate metabolic process [GO:0005975]; glycerol-3-phosphate catabolic process [GO:0046168]	glycerol-3-phosphate dehydrogenase [NAD+] activity [GO:0004367]; NAD binding [GO:0051287]	0.00524663	0.0373534	0.704037	0.253705
Symbiont	A0A1Q9E6N4_SYMMI	Cys-loop ligand-gated ion channel	5.51124	36721_ZOOX_DN38347_c0_g2_i3	A0A1Q9E6N4	unreviewed	AK812_SmicGene13999		integral component of membrane [GO:0016021]	integral component of membrane [GO:0016021]; extracellular ligand-gated ion channel activity [GO:0005230]; transmembrane signaling receptor activity [GO:0004888]	extracellular ligand-gated ion channel activity [GO:0005230]; transmembrane signaling receptor activity [GO:0004888]	5.2338e-06	0.000656831	0.704821	0.151485
Symbiont	A0A1Q9EMK8_SYMMI	PDZ domain-containing protein	6.19841	37071_ZOOX_DN38696_c0_g1_i1	A0A1Q9EMK8	unreviewed	AK812_SmicGene7830					0.000116964	0.00334898	0.70487	0.167654
[truncated: 2,513 more rows]

## Sheet: S6 DEGs in discussion
Coral/Symbiont	target_id	Protein_names	Trinity_ID	Gene_ontology_GO	p	q (adjusted p value)	log2 fold change	Log2 fold change variance	Upregulated in Inner or outer zone
[truncated: 67 more rows]

## Sheet: S7 GO terms
Term	Name	Nseqs	Pval	Enriched in	Tissue	Gene Ratio
[truncated: 79 more rows]
